# Supplementary material for: Genetic Diversity Analysis and Identification of Candidate Genes for Growth Traits in Chengkou Mountain Chicken
Source: Int J Mol Sci. 2024 Dec 2;25(23):12939. doi: 10.3390/ijms252312939 (PMC11641596; doi:10.3390/ijms252312939)
Supplement: Supplementary file 1 [file ijms-25-12939-s001.zip]

Archive with 2 entries (2 files):
- Supplementary Figure and Table.pdf
- Supplementary Table S2.xlsx
