# Supplementary material for: Genetic Diversity Analysis and Identification of Candidate Genes for Growth Traits in Chengkou Mountain Chicken
Source: Int J Mol Sci. 2024 Dec 2;25(23):12939. doi: 10.3390/ijms252312939 (PMC11641596; doi:10.3390/ijms252312939)
Supplement: Supplementary file 1 [file ijms-25-12939-s001.zip › Supplementary Table S2.xlsx]

## Sheet: Table S2
Supplementary Table S2 Significant ROH islands information and associated genes.
roh.chr	roh.start	roh.end	gene.chr	gene.start	gene.end	gene_name
4	76657900	77526861	4	76948990	76950836	NKX3-2
4	76657900	77526861	4	76901801	76938635	BOD1L1
4	76657900	77526861	4	76970055	77048522	RAB28
4	76657900	77526861	4	77523802	77590237	HS3ST1
4	76657900	77526861	4	77430184	77811949	ZNF518B
4	76664241	77355968	4	76948990	76950836	NKX3-2
4	76664241	77355968	4	76901801	76938635	BOD1L1
4	76664241	77355968	4	76970055	77048522	RAB28
4	76689206	77588437	4	76948990	76950836	NKX3-2
4	76689206	77588437	4	76901801	76938635	BOD1L1
4	76689206	77588437	4	76970055	77048522	RAB28
4	76689206	77588437	4	77523802	77590237	HS3ST1
4	76689206	77588437	4	77430184	77811949	ZNF518B
4	76694090	77246360	4	76948990	76950836	NKX3-2
4	76694090	77246360	4	76901801	76938635	BOD1L1
4	76694090	77246360	4	76970055	77048522	RAB28
4	76694090	77588437	4	76948990	76950836	NKX3-2
4	76694090	77588437	4	76901801	76938635	BOD1L1
4	76694090	77588437	4	76970055	77048522	RAB28
4	76694090	77588437	4	77523802	77590237	HS3ST1
4	76694090	77588437	4	77430184	77811949	ZNF518B
4	76705853	77356008	4	76948990	76950836	NKX3-2
4	76705853	77356008	4	76901801	76938635	BOD1L1
4	76705853	77356008	4	76970055	77048522	RAB28
4	76779737	77504572	4	76948990	76950836	NKX3-2
4	76779737	77504572	4	76901801	76938635	BOD1L1
4	76779737	77504572	4	76970055	77048522	RAB28
4	76779737	77504572	4	77430184	77811949	ZNF518B
4	76796448	77492072	4	76948990	76950836	NKX3-2
4	76796448	77492072	4	76901801	76938635	BOD1L1
4	76796448	77492072	4	76970055	77048522	RAB28
4	76796448	77492072	4	77430184	77811949	ZNF518B
4	76812783	77507177	4	76948990	76950836	NKX3-2
4	76812783	77507177	4	76901801	76938635	BOD1L1
4	76812783	77507177	4	76970055	77048522	RAB28
4	76812783	77507177	4	77430184	77811949	ZNF518B
4	76900117	77561562	4	76948990	76950836	NKX3-2
4	76900117	77561562	4	76901801	76938635	BOD1L1
4	76900117	77561562	4	76970055	77048522	RAB28
4	76900117	77561562	4	77523802	77590237	HS3ST1
4	76900117	77561562	4	77430184	77811949	ZNF518B
4	76902398	77526861	4	76948990	76950836	NKX3-2
4	76902398	77526861	4	76901801	76938635	BOD1L1
4	76902398	77526861	4	76970055	77048522	RAB28
4	76902398	77526861	4	77523802	77590237	HS3ST1
4	76902398	77526861	4	77430184	77811949	ZNF518B
4	76902398	77588437	4	76948990	76950836	NKX3-2
4	76902398	77588437	4	76901801	76938635	BOD1L1
4	76902398	77588437	4	76970055	77048522	RAB28
4	76902398	77588437	4	77523802	77590237	HS3ST1
4	76902398	77588437	4	77430184	77811949	ZNF518B
4	76946190	77526861	4	76948990	76950836	NKX3-2
4	76946190	77526861	4	76970055	77048522	RAB28
4	76946190	77526861	4	77523802	77590237	HS3ST1
4	76946190	77526861	4	77430184	77811949	ZNF518B
4	76947168	77526861	4	76948990	76950836	NKX3-2
4	76947168	77526861	4	76970055	77048522	RAB28
4	76947168	77526861	4	77523802	77590237	HS3ST1
4	76947168	77526861	4	77430184	77811949	ZNF518B
4	76947168	77588437	4	76948990	76950836	NKX3-2
4	76947168	77588437	4	76970055	77048522	RAB28
4	76947168	77588437	4	77523802	77590237	HS3ST1
4	76947168	77588437	4	77430184	77811949	ZNF518B
4	76950356	77526861	4	76948990	76950836	NKX3-2
4	76950356	77526861	4	76970055	77048522	RAB28
4	76950356	77526861	4	77523802	77590237	HS3ST1
4	76950356	77526861	4	77430184	77811949	ZNF518B
4	76957520	77526906	4	76970055	77048522	RAB28
4	76957520	77526906	4	77523802	77590237	HS3ST1
4	76957520	77526906	4	77430184	77811949	ZNF518B
4	76970878	77526842	4	76970055	77048522	RAB28
4	76970878	77526842	4	77523802	77590237	HS3ST1
4	76970878	77526842	4	77430184	77811949	ZNF518B
4	76971193	77588437	4	76970055	77048522	RAB28
4	76971193	77588437	4	77523802	77590237	HS3ST1
4	76971193	77588437	4	77430184	77811949	ZNF518B
4	77022829	77526861	4	76970055	77048522	RAB28
4	77022829	77526861	4	77523802	77590237	HS3ST1
4	77022829	77526861	4	77430184	77811949	ZNF518B
4	77022829	77526887	4	76970055	77048522	RAB28
4	77022829	77526887	4	77523802	77590237	HS3ST1
4	77022829	77526887	4	77430184	77811949	ZNF518B
4	77022889	77526861	4	76970055	77048522	RAB28
4	77022889	77526861	4	77523802	77590237	HS3ST1
4	77022889	77526861	4	77430184	77811949	ZNF518B
4	76115369	77376998	4	76948990	76950836	NKX3-2
4	76115369	77376998	4	76113501	76129754	FGFBP1
4	76115369	77376998	4	76166147	76186901	BST1
4	76115369	77376998	4	76186958	76220170	FBXL5
4	76115369	77376998	4	76222070	76267065	CC2D2A
4	76115369	77376998	4	76363581	76411771	CPEB2
4	76115369	77376998	4	76901801	76938635	BOD1L1
4	76115369	77376998	4	76970055	77048522	RAB28
4	76115369	77376998	4	76133335	76154100	CD38
4	76115369	77376998	4	76276025	76323123	C1QTNF7
4	76155809	77526861	4	76948990	76950836	NKX3-2
4	76155809	77526861	4	76166147	76186901	BST1
4	76155809	77526861	4	76186958	76220170	FBXL5
4	76155809	77526861	4	76222070	76267065	CC2D2A
4	76155809	77526861	4	76363581	76411771	CPEB2
4	76155809	77526861	4	76901801	76938635	BOD1L1
4	76155809	77526861	4	76970055	77048522	RAB28
4	76155809	77526861	4	77523802	77590237	HS3ST1
4	76155809	77526861	4	76276025	76323123	C1QTNF7
4	76155809	77526861	4	77430184	77811949	ZNF518B
4	76182499	77526861	4	76948990	76950836	NKX3-2
4	76182499	77526861	4	76166147	76186901	BST1
4	76182499	77526861	4	76186958	76220170	FBXL5
4	76182499	77526861	4	76222070	76267065	CC2D2A
4	76182499	77526861	4	76363581	76411771	CPEB2
4	76182499	77526861	4	76901801	76938635	BOD1L1
4	76182499	77526861	4	76970055	77048522	RAB28
4	76182499	77526861	4	77523802	77590237	HS3ST1
4	76182499	77526861	4	76276025	76323123	C1QTNF7
4	76182499	77526861	4	77430184	77811949	ZNF518B
4	76297241	77722901	4	76948990	76950836	NKX3-2
4	76297241	77722901	4	76363581	76411771	CPEB2
4	76297241	77722901	4	76901801	76938635	BOD1L1
4	76297241	77722901	4	76970055	77048522	RAB28
4	76297241	77722901	4	77523802	77590237	HS3ST1
4	76297241	77722901	4	76276025	76323123	C1QTNF7
4	76297241	77722901	4	77719578	77776561	CLNK
4	76297241	77722901	4	77430184	77811949	ZNF518B
4	76297462	77468628	4	76948990	76950836	NKX3-2
4	76297462	77468628	4	76363581	76411771	CPEB2
4	76297462	77468628	4	76901801	76938635	BOD1L1
4	76297462	77468628	4	76970055	77048522	RAB28
4	76297462	77468628	4	76276025	76323123	C1QTNF7
4	76297462	77468628	4	77430184	77811949	ZNF518B
4	76300987	77814203	4	76948990	76950836	NKX3-2
4	76300987	77814203	4	76363581	76411771	CPEB2
4	76300987	77814203	4	76901801	76938635	BOD1L1
4	76300987	77814203	4	76970055	77048522	RAB28
4	76300987	77814203	4	77523802	77590237	HS3ST1
4	76300987	77814203	4	77813983	77852960	WDR1
4	76300987	77814203	4	76276025	76323123	C1QTNF7
4	76300987	77814203	4	77719578	77776561	CLNK
4	76300987	77814203	4	77430184	77811949	ZNF518B
4	76317838	77894450	4	76948990	76950836	NKX3-2
4	76317838	77894450	4	76363581	76411771	CPEB2
4	76317838	77894450	4	76901801	76938635	BOD1L1
4	76317838	77894450	4	76970055	77048522	RAB28
4	76317838	77894450	4	77523802	77590237	HS3ST1
4	76317838	77894450	4	77813983	77852960	WDR1
4	76317838	77894450	4	77876943	77984733	SLC2A9
4	76317838	77894450	4	76276025	76323123	C1QTNF7
4	76317838	77894450	4	77719578	77776561	CLNK
4	76317838	77894450	4	77430184	77811949	ZNF518B
4	76344111	77588437	4	76948990	76950836	NKX3-2
4	76344111	77588437	4	76363581	76411771	CPEB2
4	76344111	77588437	4	76901801	76938635	BOD1L1
4	76344111	77588437	4	76970055	77048522	RAB28
4	76344111	77588437	4	77523802	77590237	HS3ST1
4	76344111	77588437	4	77430184	77811949	ZNF518B
4	76452598	77526861	4	76948990	76950836	NKX3-2
4	76452598	77526861	4	76901801	76938635	BOD1L1
4	76452598	77526861	4	76970055	77048522	RAB28
4	76452598	77526861	4	77523802	77590237	HS3ST1
4	76452598	77526861	4	77430184	77811949	ZNF518B
4	76452598	77710757	4	76948990	76950836	NKX3-2
4	76452598	77710757	4	76901801	76938635	BOD1L1
4	76452598	77710757	4	76970055	77048522	RAB28
4	76452598	77710757	4	77523802	77590237	HS3ST1
4	76452598	77710757	4	77430184	77811949	ZNF518B
4	76479670	77749107	4	76948990	76950836	NKX3-2
4	76479670	77749107	4	76901801	76938635	BOD1L1
4	76479670	77749107	4	76970055	77048522	RAB28
4	76479670	77749107	4	77523802	77590237	HS3ST1
4	76479670	77749107	4	77719578	77776561	CLNK
4	76479670	77749107	4	77430184	77811949	ZNF518B
4	76522302	77691327	4	76948990	76950836	NKX3-2
4	76522302	77691327	4	76901801	76938635	BOD1L1
4	76522302	77691327	4	76970055	77048522	RAB28
4	76522302	77691327	4	77523802	77590237	HS3ST1
4	76522302	77691327	4	77430184	77811949	ZNF518B
4	76658057	77852061	4	76948990	76950836	NKX3-2
4	76658057	77852061	4	76901801	76938635	BOD1L1
4	76658057	77852061	4	76970055	77048522	RAB28
4	76658057	77852061	4	77523802	77590237	HS3ST1
4	76658057	77852061	4	77813983	77852960	WDR1
4	76658057	77852061	4	77719578	77776561	CLNK
4	76658057	77852061	4	77430184	77811949	ZNF518B
4	76658208	78021442	4	76948990	76950836	NKX3-2
4	76658208	78021442	4	78015366	78018377	DRD5
4	76658208	78021442	4	76901801	76938635	BOD1L1
4	76658208	78021442	4	76970055	77048522	RAB28
4	76658208	78021442	4	77523802	77590237	HS3ST1
4	76658208	78021442	4	77813983	77852960	WDR1
4	76658208	78021442	4	77876943	77984733	SLC2A9
4	76658208	78021442	4	77719578	77776561	CLNK
4	76658208	78021442	4	77430184	77811949	ZNF518B
4	76694090	77685606	4	76948990	76950836	NKX3-2
4	76694090	77685606	4	76901801	76938635	BOD1L1
4	76694090	77685606	4	76970055	77048522	RAB28
4	76694090	77685606	4	77523802	77590237	HS3ST1
4	76694090	77685606	4	77430184	77811949	ZNF518B
4	76756890	77734523	4	76948990	76950836	NKX3-2
4	76756890	77734523	4	76901801	76938635	BOD1L1
4	76756890	77734523	4	76970055	77048522	RAB28
4	76756890	77734523	4	77523802	77590237	HS3ST1
4	76756890	77734523	4	77719578	77776561	CLNK
4	76756890	77734523	4	77430184	77811949	ZNF518B
4	76762807	78290021	4	76948990	76950836	NKX3-2
4	76762807	78290021	4	78015366	78018377	DRD5
4	76762807	78290021	4	78041865	78052108	TMEM128
4	76762807	78290021	4	78058613	78066132	LYAR
4	76762807	78290021	4	76901801	76938635	BOD1L1
4	76762807	78290021	4	76970055	77048522	RAB28
4	76762807	78290021	4	77523802	77590237	HS3ST1
4	76762807	78290021	4	77813983	77852960	WDR1
4	76762807	78290021	4	77876943	77984733	SLC2A9
4	76762807	78290021	4	78066245	78083709	ZBTB49
4	76762807	78290021	4	78027749	78040399	OTOP1
4	76762807	78290021	4	78122142	78178614	STX18
4	76762807	78290021	4	78101467	78124556	NSG1
4	76762807	78290021	4	77719578	77776561	CLNK
4	76762807	78290021	4	77430184	77811949	ZNF518B
4	76779794	78176026	4	76948990	76950836	NKX3-2
4	76779794	78176026	4	78015366	78018377	DRD5
4	76779794	78176026	4	78041865	78052108	TMEM128
4	76779794	78176026	4	78058613	78066132	LYAR
4	76779794	78176026	4	76901801	76938635	BOD1L1
4	76779794	78176026	4	76970055	77048522	RAB28
4	76779794	78176026	4	77523802	77590237	HS3ST1
4	76779794	78176026	4	77813983	77852960	WDR1
4	76779794	78176026	4	77876943	77984733	SLC2A9
4	76779794	78176026	4	78066245	78083709	ZBTB49
4	76779794	78176026	4	78027749	78040399	OTOP1
4	76779794	78176026	4	78122142	78178614	STX18
4	76779794	78176026	4	78101467	78124556	NSG1
4	76779794	78176026	4	77719578	77776561	CLNK
4	76779794	78176026	4	77430184	77811949	ZNF518B
4	76931697	77715619	4	76948990	76950836	NKX3-2
4	76931697	77715619	4	76901801	76938635	BOD1L1
4	76931697	77715619	4	76970055	77048522	RAB28
4	76931697	77715619	4	77523802	77590237	HS3ST1
4	76931697	77715619	4	77430184	77811949	ZNF518B
4	76947395	77602353	4	76948990	76950836	NKX3-2
4	76947395	77602353	4	76970055	77048522	RAB28
4	76947395	77602353	4	77523802	77590237	HS3ST1
4	76947395	77602353	4	77430184	77811949	ZNF518B
4	76948718	77604726	4	76948990	76950836	NKX3-2
4	76948718	77604726	4	76970055	77048522	RAB28
4	76948718	77604726	4	77523802	77590237	HS3ST1
4	76948718	77604726	4	77430184	77811949	ZNF518B
4	76955467	77681470	4	76970055	77048522	RAB28
4	76955467	77681470	4	77523802	77590237	HS3ST1
4	76955467	77681470	4	77430184	77811949	ZNF518B
4	76968723	77713404	4	76970055	77048522	RAB28
4	76968723	77713404	4	77523802	77590237	HS3ST1
4	76968723	77713404	4	77430184	77811949	ZNF518B
4	77031379	78036122	4	78015366	78018377	DRD5
4	77031379	78036122	4	76970055	77048522	RAB28
4	77031379	78036122	4	77523802	77590237	HS3ST1
4	77031379	78036122	4	77813983	77852960	WDR1
4	77031379	78036122	4	77876943	77984733	SLC2A9
4	77031379	78036122	4	78027749	78040399	OTOP1
4	77031379	78036122	4	77719578	77776561	CLNK
4	77031379	78036122	4	77430184	77811949	ZNF518B
4	77050104	77714020	4	77523802	77590237	HS3ST1
4	77050104	77714020	4	77430184	77811949	ZNF518B
4	77055756	78101124	4	78015366	78018377	DRD5
4	77055756	78101124	4	78041865	78052108	TMEM128
4	77055756	78101124	4	78058613	78066132	LYAR
4	77055756	78101124	4	77523802	77590237	HS3ST1
4	77055756	78101124	4	77813983	77852960	WDR1
4	77055756	78101124	4	77876943	77984733	SLC2A9
4	77055756	78101124	4	78066245	78083709	ZBTB49
4	77055756	78101124	4	78027749	78040399	OTOP1
4	77055756	78101124	4	77719578	77776561	CLNK
4	77055756	78101124	4	77430184	77811949	ZNF518B
4	77056336	78122351	4	78015366	78018377	DRD5
4	77056336	78122351	4	78041865	78052108	TMEM128
4	77056336	78122351	4	78058613	78066132	LYAR
4	77056336	78122351	4	77523802	77590237	HS3ST1
4	77056336	78122351	4	77813983	77852960	WDR1
4	77056336	78122351	4	77876943	77984733	SLC2A9
4	77056336	78122351	4	78066245	78083709	ZBTB49
4	77056336	78122351	4	78027749	78040399	OTOP1
4	77056336	78122351	4	78122142	78178614	STX18
4	77056336	78122351	4	78101467	78124556	NSG1
4	77056336	78122351	4	77719578	77776561	CLNK
4	77056336	78122351	4	77430184	77811949	ZNF518B
4	77098547	77853941	4	77523802	77590237	HS3ST1
4	77098547	77853941	4	77813983	77852960	WDR1
4	77098547	77853941	4	77719578	77776561	CLNK
4	77098547	77853941	4	77430184	77811949	ZNF518B
4	77205383	77757111	4	77523802	77590237	HS3ST1
4	77205383	77757111	4	77719578	77776561	CLNK
4	77205383	77757111	4	77430184	77811949	ZNF518B
4	75451994	78729797	4	75499797	75502847	MED28
4	75451994	78729797	4	75519597	75523037	CLRN2
4	75451994	78729797	4	76098099	76101433	FGFBP2
4	75451994	78729797	4	76948990	76950836	NKX3-2
4	75451994	78729797	4	78015366	78018377	DRD5
4	75451994	78729797	4	78041865	78052108	TMEM128
4	75451994	78729797	4	78058613	78066132	LYAR
4	75451994	78729797	4	78333014	78335519	MSX1
4	75451994	78729797	4	75415270	75452629	NCAPG
4	75451994	78729797	4	75503231	75515074	LAP3
4	75451994	78729797	4	75524169	75534749	QDPR
4	75451994	78729797	4	75974746	76013606	TAPT1
4	75451994	78729797	4	76039356	76098054	PROM1
4	75451994	78729797	4	76113501	76129754	FGFBP1
4	75451994	78729797	4	76166147	76186901	BST1
4	75451994	78729797	4	76186958	76220170	FBXL5
4	75451994	78729797	4	76222070	76267065	CC2D2A
4	75451994	78729797	4	76363581	76411771	CPEB2
4	75451994	78729797	4	76901801	76938635	BOD1L1
4	75451994	78729797	4	76970055	77048522	RAB28
4	75451994	78729797	4	77523802	77590237	HS3ST1
4	75451994	78729797	4	77813983	77852960	WDR1
4	75451994	78729797	4	77876943	77984733	SLC2A9
4	75451994	78729797	4	78066245	78083709	ZBTB49
4	75451994	78729797	4	78027749	78040399	OTOP1
4	75451994	78729797	4	78122142	78178614	STX18
4	75451994	78729797	4	78406254	78419971	CYTL1
4	75451994	78729797	4	78674681	78728121	EVC
4	75451994	78729797	4	76133335	76154100	CD38
4	75451994	78729797	4	76276025	76323123	C1QTNF7
4	75451994	78729797	4	75557213	75914501	LDB2
4	75451994	78729797	4	78101467	78124556	NSG1
4	75451994	78729797	4	77719578	77776561	CLNK
4	75451994	78729797	4	78394704	78582434	STK32B
4	75451994	78729797	4	77430184	77811949	ZNF518B
4	75451994	78729797	4	78610613	78674674	EVC2
4	76332016	77054970	4	76948990	76950836	NKX3-2
4	76332016	77054970	4	76363581	76411771	CPEB2
4	76332016	77054970	4	76901801	76938635	BOD1L1
4	76332016	77054970	4	76970055	77048522	RAB28
4	76420913	77055756	4	76948990	76950836	NKX3-2
4	76420913	77055756	4	76901801	76938635	BOD1L1
4	76420913	77055756	4	76970055	77048522	RAB28
4	76434750	77049862	4	76948990	76950836	NKX3-2
4	76434750	77049862	4	76901801	76938635	BOD1L1
4	76434750	77049862	4	76970055	77048522	RAB28
4	76516333	77033224	4	76948990	76950836	NKX3-2
4	76516333	77033224	4	76901801	76938635	BOD1L1
4	76516333	77033224	4	76970055	77048522	RAB28
3	28532352	29289364	3	28774685	28782829	KCNK16
3	28532352	29289364	3	28977000	28978177	SAYSD1
3	28532352	29289364	3	28787713	28814447	KCNK17
3	28532352	29289364	3	28879483	28909706	KCNK5
3	28532352	29289364	3	28981913	28991689	GLP1R
3	28532352	29289364	3	29005048	29061195	GLP1R
3	28532352	29289364	3	29189560	29196464	GLO1
3	28532352	29289364	3	28427044	28626751	DAAM2
3	28532352	29289364	3	28628492	28771065	KIF6
3	28532352	29289364	3	29069218	29187728	DNAH8
3	28532352	29289364	3	29198726	29372804	BTBD9
3	28545860	29291614	3	28774685	28782829	KCNK16
3	28545860	29291614	3	28977000	28978177	SAYSD1
3	28545860	29291614	3	28787713	28814447	KCNK17
3	28545860	29291614	3	28879483	28909706	KCNK5
3	28545860	29291614	3	28981913	28991689	GLP1R
3	28545860	29291614	3	29005048	29061195	GLP1R
3	28545860	29291614	3	29189560	29196464	GLO1
3	28545860	29291614	3	28427044	28626751	DAAM2
3	28545860	29291614	3	28628492	28771065	KIF6
3	28545860	29291614	3	29069218	29187728	DNAH8
3	28545860	29291614	3	29198726	29372804	BTBD9
3	28637814	29300477	3	28774685	28782829	KCNK16
3	28637814	29300477	3	28977000	28978177	SAYSD1
3	28637814	29300477	3	28787713	28814447	KCNK17
3	28637814	29300477	3	28879483	28909706	KCNK5
3	28637814	29300477	3	28981913	28991689	GLP1R
3	28637814	29300477	3	29005048	29061195	GLP1R
3	28637814	29300477	3	29189560	29196464	GLO1
3	28637814	29300477	3	28628492	28771065	KIF6
3	28637814	29300477	3	29069218	29187728	DNAH8
3	28637814	29300477	3	29198726	29372804	BTBD9
3	28395172	29823753	3	28774685	28782829	KCNK16
3	28395172	29823753	3	28977000	28978177	SAYSD1
3	28395172	29823753	3	28379996	28410826	MOCS1
3	28395172	29823753	3	28787713	28814447	KCNK17
3	28395172	29823753	3	28879483	28909706	KCNK5
3	28395172	29823753	3	28981913	28991689	GLP1R
3	28395172	29823753	3	29005048	29061195	GLP1R
3	28395172	29823753	3	29189560	29196464	GLO1
3	28395172	29823753	3	28427044	28626751	DAAM2
3	28395172	29823753	3	28628492	28771065	KIF6
3	28395172	29823753	3	29069218	29187728	DNAH8
3	28395172	29823753	3	29485324	29754567	MDGA1
3	28395172	29823753	3	29198726	29372804	BTBD9
3	28395172	29823753	3	29355012	29485080	ZFAND3
3	28422810	29823901	3	28774685	28782829	KCNK16
3	28422810	29823901	3	28977000	28978177	SAYSD1
3	28422810	29823901	3	28787713	28814447	KCNK17
3	28422810	29823901	3	28879483	28909706	KCNK5
3	28422810	29823901	3	28981913	28991689	GLP1R
3	28422810	29823901	3	29005048	29061195	GLP1R
3	28422810	29823901	3	29189560	29196464	GLO1
3	28422810	29823901	3	28427044	28626751	DAAM2
3	28422810	29823901	3	28628492	28771065	KIF6
3	28422810	29823901	3	29069218	29187728	DNAH8
3	28422810	29823901	3	29485324	29754567	MDGA1
3	28422810	29823901	3	29198726	29372804	BTBD9
3	28422810	29823901	3	29355012	29485080	ZFAND3
3	28532352	29768898	3	28774685	28782829	KCNK16
3	28532352	29768898	3	28977000	28978177	SAYSD1
3	28532352	29768898	3	28787713	28814447	KCNK17
3	28532352	29768898	3	28879483	28909706	KCNK5
3	28532352	29768898	3	28981913	28991689	GLP1R
3	28532352	29768898	3	29005048	29061195	GLP1R
3	28532352	29768898	3	29189560	29196464	GLO1
3	28532352	29768898	3	28427044	28626751	DAAM2
3	28532352	29768898	3	28628492	28771065	KIF6
3	28532352	29768898	3	29069218	29187728	DNAH8
3	28532352	29768898	3	29485324	29754567	MDGA1
3	28532352	29768898	3	29198726	29372804	BTBD9
3	28532352	29768898	3	29355012	29485080	ZFAND3
3	28545860	29823839	3	28774685	28782829	KCNK16
3	28545860	29823839	3	28977000	28978177	SAYSD1
3	28545860	29823839	3	28787713	28814447	KCNK17
3	28545860	29823839	3	28879483	28909706	KCNK5
3	28545860	29823839	3	28981913	28991689	GLP1R
3	28545860	29823839	3	29005048	29061195	GLP1R
3	28545860	29823839	3	29189560	29196464	GLO1
3	28545860	29823839	3	28427044	28626751	DAAM2
3	28545860	29823839	3	28628492	28771065	KIF6
3	28545860	29823839	3	29069218	29187728	DNAH8
3	28545860	29823839	3	29485324	29754567	MDGA1
3	28545860	29823839	3	29198726	29372804	BTBD9
3	28545860	29823839	3	29355012	29485080	ZFAND3
3	28735854	29823759	3	28774685	28782829	KCNK16
3	28735854	29823759	3	28977000	28978177	SAYSD1
3	28735854	29823759	3	28787713	28814447	KCNK17
3	28735854	29823759	3	28879483	28909706	KCNK5
3	28735854	29823759	3	28981913	28991689	GLP1R
3	28735854	29823759	3	29005048	29061195	GLP1R
3	28735854	29823759	3	29189560	29196464	GLO1
3	28735854	29823759	3	28628492	28771065	KIF6
3	28735854	29823759	3	29069218	29187728	DNAH8
3	28735854	29823759	3	29485324	29754567	MDGA1
3	28735854	29823759	3	29198726	29372804	BTBD9
3	28735854	29823759	3	29355012	29485080	ZFAND3
3	28765301	29637953	3	28774685	28782829	KCNK16
3	28765301	29637953	3	28977000	28978177	SAYSD1
3	28765301	29637953	3	28787713	28814447	KCNK17
3	28765301	29637953	3	28879483	28909706	KCNK5
3	28765301	29637953	3	28981913	28991689	GLP1R
3	28765301	29637953	3	29005048	29061195	GLP1R
3	28765301	29637953	3	29189560	29196464	GLO1
3	28765301	29637953	3	28628492	28771065	KIF6
3	28765301	29637953	3	29069218	29187728	DNAH8
3	28765301	29637953	3	29485324	29754567	MDGA1
3	28765301	29637953	3	29198726	29372804	BTBD9
3	28765301	29637953	3	29355012	29485080	ZFAND3
3	28765301	29823753	3	28774685	28782829	KCNK16
3	28765301	29823753	3	28977000	28978177	SAYSD1
3	28765301	29823753	3	28787713	28814447	KCNK17
3	28765301	29823753	3	28879483	28909706	KCNK5
3	28765301	29823753	3	28981913	28991689	GLP1R
3	28765301	29823753	3	29005048	29061195	GLP1R
3	28765301	29823753	3	29189560	29196464	GLO1
3	28765301	29823753	3	28628492	28771065	KIF6
3	28765301	29823753	3	29069218	29187728	DNAH8
3	28765301	29823753	3	29485324	29754567	MDGA1
3	28765301	29823753	3	29198726	29372804	BTBD9
3	28765301	29823753	3	29355012	29485080	ZFAND3
3	28826015	29519716	3	28977000	28978177	SAYSD1
3	28826015	29519716	3	28879483	28909706	KCNK5
3	28826015	29519716	3	28981913	28991689	GLP1R
3	28826015	29519716	3	29005048	29061195	GLP1R
3	28826015	29519716	3	29189560	29196464	GLO1
3	28826015	29519716	3	29069218	29187728	DNAH8
3	28826015	29519716	3	29485324	29754567	MDGA1
3	28826015	29519716	3	29198726	29372804	BTBD9
3	28826015	29519716	3	29355012	29485080	ZFAND3
3	28880374	29823803	3	28977000	28978177	SAYSD1
3	28880374	29823803	3	28879483	28909706	KCNK5
3	28880374	29823803	3	28981913	28991689	GLP1R
3	28880374	29823803	3	29005048	29061195	GLP1R
3	28880374	29823803	3	29189560	29196464	GLO1
3	28880374	29823803	3	29069218	29187728	DNAH8
3	28880374	29823803	3	29485324	29754567	MDGA1
3	28880374	29823803	3	29198726	29372804	BTBD9
3	28880374	29823803	3	29355012	29485080	ZFAND3
3	28892659	29451762	3	28977000	28978177	SAYSD1
3	28892659	29451762	3	28879483	28909706	KCNK5
3	28892659	29451762	3	28981913	28991689	GLP1R
3	28892659	29451762	3	29005048	29061195	GLP1R
3	28892659	29451762	3	29189560	29196464	GLO1
3	28892659	29451762	3	29069218	29187728	DNAH8
3	28892659	29451762	3	29198726	29372804	BTBD9
3	28892659	29451762	3	29355012	29485080	ZFAND3
3	28929130	31031891	3	28977000	28978177	SAYSD1
3	28929130	31031891	3	29941689	29949580	NFKBIE
3	28929130	31031891	3	29953398	29953466	gga-mir-12259
3	28929130	31031891	3	30034349	30034458	gga-mir-4732
3	28929130	31031891	3	30543253	30548054	MAD2L1BP
3	28929130	31031891	3	30560110	30568650	POLH
3	28929130	31031891	3	30597271	30600789	POLR1C
3	28929130	31031891	3	30610588	30616494	LRRC73
3	28929130	31031891	3	28981913	28991689	GLP1R
3	28929130	31031891	3	29005048	29061195	GLP1R
3	28929130	31031891	3	29189560	29196464	GLO1
3	28929130	31031891	3	29830385	29848324	CCDC167
3	28929130	31031891	3	29846411	29871135	CMTR1
3	28929130	31031891	3	29927486	29935278	TMEM151B
3	28929130	31031891	3	29888094	29904505	AARS2
3	28929130	31031891	3	29913760	29923151	TCTE1
3	28929130	31031891	3	29949422	29957709	SLC35B2
3	28929130	31031891	3	29961061	29967272	HSP90AB1
3	28929130	31031891	3	29967376	29984904	SLC29A1
3	28929130	31031891	3	30023564	30062179	TMEM63B
3	28929130	31031891	3	30062238	30071818	MRPL14
3	28929130	31031891	3	30342830	30364701	VEGFA
3	28929130	31031891	3	30451718	30489480	MRPS18A
3	28929130	31031891	3	30469901	30509552	RSPH9
3	28929130	31031891	3	30548108	30558302	GTPBP2
3	28929130	31031891	3	30568773	30596434	XPO5
3	28929130	31031891	3	30600823	30606035	YIPF3
3	28929130	31031891	3	30695598	30720970	ZNF318
3	28929130	31031891	3	30727683	30743864	FAM98A
3	28929130	31031891	3	30749132	30800280	RASGRP3
3	28929130	31031891	3	29069218	29187728	DNAH8
3	28929130	31031891	3	30010365	30022804	CAPN11
3	28929130	31031891	3	29485324	29754567	MDGA1
3	28929130	31031891	3	29875040	29888091	RNF8
3	28929130	31031891	3	30663871	30674244	DLK2
3	28929130	31031891	3	30814384	30996618	LTBP1
3	28929130	31031891	3	30509731	30544229	EPHX1L
3	28929130	31031891	3	29198726	29372804	BTBD9
3	28929130	31031891	3	29355012	29485080	ZFAND3
3	28977586	29823523	3	28977000	28978177	SAYSD1
3	28977586	29823523	3	28981913	28991689	GLP1R
3	28977586	29823523	3	29005048	29061195	GLP1R
3	28977586	29823523	3	29189560	29196464	GLO1
3	28977586	29823523	3	29069218	29187728	DNAH8
3	28977586	29823523	3	29485324	29754567	MDGA1
3	28977586	29823523	3	29198726	29372804	BTBD9
3	28977586	29823523	3	29355012	29485080	ZFAND3
3	29068261	29777625	3	29189560	29196464	GLO1
3	29068261	29777625	3	29069218	29187728	DNAH8
3	29068261	29777625	3	29485324	29754567	MDGA1
3	29068261	29777625	3	29198726	29372804	BTBD9
3	29068261	29777625	3	29355012	29485080	ZFAND3
3	29111155	29804620	3	29189560	29196464	GLO1
3	29111155	29804620	3	29069218	29187728	DNAH8
3	29111155	29804620	3	29485324	29754567	MDGA1
3	29111155	29804620	3	29198726	29372804	BTBD9
3	29111155	29804620	3	29355012	29485080	ZFAND3
3	29111155	29823753	3	29189560	29196464	GLO1
3	29111155	29823753	3	29069218	29187728	DNAH8
3	29111155	29823753	3	29485324	29754567	MDGA1
3	29111155	29823753	3	29198726	29372804	BTBD9
3	29111155	29823753	3	29355012	29485080	ZFAND3
3	29115591	29823570	3	29189560	29196464	GLO1
3	29115591	29823570	3	29069218	29187728	DNAH8
3	29115591	29823570	3	29485324	29754567	MDGA1
3	29115591	29823570	3	29198726	29372804	BTBD9
3	29115591	29823570	3	29355012	29485080	ZFAND3
3	29118653	29823570	3	29189560	29196464	GLO1
3	29118653	29823570	3	29069218	29187728	DNAH8
3	29118653	29823570	3	29485324	29754567	MDGA1
3	29118653	29823570	3	29198726	29372804	BTBD9
3	29118653	29823570	3	29355012	29485080	ZFAND3
3	29118898	29823786	3	29189560	29196464	GLO1
3	29118898	29823786	3	29069218	29187728	DNAH8
3	29118898	29823786	3	29485324	29754567	MDGA1
3	29118898	29823786	3	29198726	29372804	BTBD9
3	29118898	29823786	3	29355012	29485080	ZFAND3
3	29127435	29823759	3	29189560	29196464	GLO1
3	29127435	29823759	3	29069218	29187728	DNAH8
3	29127435	29823759	3	29485324	29754567	MDGA1
3	29127435	29823759	3	29198726	29372804	BTBD9
3	29127435	29823759	3	29355012	29485080	ZFAND3
3	29151614	29681163	3	29189560	29196464	GLO1
3	29151614	29681163	3	29069218	29187728	DNAH8
3	29151614	29681163	3	29485324	29754567	MDGA1
3	29151614	29681163	3	29198726	29372804	BTBD9
3	29151614	29681163	3	29355012	29485080	ZFAND3
3	29151614	29823523	3	29189560	29196464	GLO1
3	29151614	29823523	3	29069218	29187728	DNAH8
3	29151614	29823523	3	29485324	29754567	MDGA1
3	29151614	29823523	3	29198726	29372804	BTBD9
3	29151614	29823523	3	29355012	29485080	ZFAND3
3	29151614	29823759	3	29189560	29196464	GLO1
3	29151614	29823759	3	29069218	29187728	DNAH8
3	29151614	29823759	3	29485324	29754567	MDGA1
3	29151614	29823759	3	29198726	29372804	BTBD9
3	29151614	29823759	3	29355012	29485080	ZFAND3
3	29151614	29823797	3	29189560	29196464	GLO1
3	29151614	29823797	3	29069218	29187728	DNAH8
3	29151614	29823797	3	29485324	29754567	MDGA1
3	29151614	29823797	3	29198726	29372804	BTBD9
3	29151614	29823797	3	29355012	29485080	ZFAND3
3	29151614	29823941	3	29189560	29196464	GLO1
3	29151614	29823941	3	29069218	29187728	DNAH8
3	29151614	29823941	3	29485324	29754567	MDGA1
3	29151614	29823941	3	29198726	29372804	BTBD9
3	29151614	29823941	3	29355012	29485080	ZFAND3
3	29151614	30002601	3	29941689	29949580	NFKBIE
3	29151614	30002601	3	29953398	29953466	gga-mir-12259
3	29151614	30002601	3	29189560	29196464	GLO1
3	29151614	30002601	3	29830385	29848324	CCDC167
3	29151614	30002601	3	29846411	29871135	CMTR1
3	29151614	30002601	3	29927486	29935278	TMEM151B
3	29151614	30002601	3	29888094	29904505	AARS2
3	29151614	30002601	3	29913760	29923151	TCTE1
3	29151614	30002601	3	29949422	29957709	SLC35B2
3	29151614	30002601	3	29961061	29967272	HSP90AB1
3	29151614	30002601	3	29967376	29984904	SLC29A1
3	29151614	30002601	3	29069218	29187728	DNAH8
3	29151614	30002601	3	29485324	29754567	MDGA1
3	29151614	30002601	3	29875040	29888091	RNF8
3	29151614	30002601	3	29198726	29372804	BTBD9
3	29151614	30002601	3	29355012	29485080	ZFAND3
3	29161996	29823570	3	29189560	29196464	GLO1
3	29161996	29823570	3	29069218	29187728	DNAH8
3	29161996	29823570	3	29485324	29754567	MDGA1
3	29161996	29823570	3	29198726	29372804	BTBD9
3	29161996	29823570	3	29355012	29485080	ZFAND3
3	29163384	29764258	3	29189560	29196464	GLO1
3	29163384	29764258	3	29069218	29187728	DNAH8
3	29163384	29764258	3	29485324	29754567	MDGA1
3	29163384	29764258	3	29198726	29372804	BTBD9
3	29163384	29764258	3	29355012	29485080	ZFAND3
3	29168767	29823753	3	29189560	29196464	GLO1
3	29168767	29823753	3	29069218	29187728	DNAH8
3	29168767	29823753	3	29485324	29754567	MDGA1
3	29168767	29823753	3	29198726	29372804	BTBD9
3	29168767	29823753	3	29355012	29485080	ZFAND3
3	29188860	29689512	3	29189560	29196464	GLO1
3	29188860	29689512	3	29485324	29754567	MDGA1
3	29188860	29689512	3	29198726	29372804	BTBD9
3	29188860	29689512	3	29355012	29485080	ZFAND3
3	29188860	29755817	3	29189560	29196464	GLO1
3	29188860	29755817	3	29485324	29754567	MDGA1
3	29188860	29755817	3	29198726	29372804	BTBD9
3	29188860	29755817	3	29355012	29485080	ZFAND3
3	29188860	29771248	3	29189560	29196464	GLO1
3	29188860	29771248	3	29485324	29754567	MDGA1
3	29188860	29771248	3	29198726	29372804	BTBD9
3	29188860	29771248	3	29355012	29485080	ZFAND3
3	29188860	29806670	3	29189560	29196464	GLO1
3	29188860	29806670	3	29485324	29754567	MDGA1
3	29188860	29806670	3	29198726	29372804	BTBD9
3	29188860	29806670	3	29355012	29485080	ZFAND3
3	29188860	29823544	3	29189560	29196464	GLO1
3	29188860	29823544	3	29485324	29754567	MDGA1
3	29188860	29823544	3	29198726	29372804	BTBD9
3	29188860	29823544	3	29355012	29485080	ZFAND3
3	29188860	29823753	3	29189560	29196464	GLO1
3	29188860	29823753	3	29485324	29754567	MDGA1
3	29188860	29823753	3	29198726	29372804	BTBD9
3	29188860	29823753	3	29355012	29485080	ZFAND3
3	29188860	29823839	3	29189560	29196464	GLO1
3	29188860	29823839	3	29485324	29754567	MDGA1
3	29188860	29823839	3	29198726	29372804	BTBD9
3	29188860	29823839	3	29355012	29485080	ZFAND3
3	29188860	29823901	3	29189560	29196464	GLO1
3	29188860	29823901	3	29485324	29754567	MDGA1
3	29188860	29823901	3	29198726	29372804	BTBD9
3	29188860	29823901	3	29355012	29485080	ZFAND3
3	29188860	29823941	3	29189560	29196464	GLO1
3	29188860	29823941	3	29485324	29754567	MDGA1
3	29188860	29823941	3	29198726	29372804	BTBD9
3	29188860	29823941	3	29355012	29485080	ZFAND3
3	29188860	29994424	3	29941689	29949580	NFKBIE
3	29188860	29994424	3	29953398	29953466	gga-mir-12259
3	29188860	29994424	3	29189560	29196464	GLO1
3	29188860	29994424	3	29830385	29848324	CCDC167
3	29188860	29994424	3	29846411	29871135	CMTR1
3	29188860	29994424	3	29927486	29935278	TMEM151B
3	29188860	29994424	3	29888094	29904505	AARS2
3	29188860	29994424	3	29913760	29923151	TCTE1
3	29188860	29994424	3	29949422	29957709	SLC35B2
3	29188860	29994424	3	29961061	29967272	HSP90AB1
3	29188860	29994424	3	29967376	29984904	SLC29A1
3	29188860	29994424	3	29485324	29754567	MDGA1
3	29188860	29994424	3	29875040	29888091	RNF8
3	29188860	29994424	3	29198726	29372804	BTBD9
3	29188860	29994424	3	29355012	29485080	ZFAND3
3	29189343	29746141	3	29189560	29196464	GLO1
3	29189343	29746141	3	29485324	29754567	MDGA1
3	29189343	29746141	3	29198726	29372804	BTBD9
3	29189343	29746141	3	29355012	29485080	ZFAND3
3	29201535	29823469	3	29485324	29754567	MDGA1
3	29201535	29823469	3	29198726	29372804	BTBD9
3	29201535	29823469	3	29355012	29485080	ZFAND3
3	29209265	29823523	3	29485324	29754567	MDGA1
3	29209265	29823523	3	29198726	29372804	BTBD9
3	29209265	29823523	3	29355012	29485080	ZFAND3
3	29209265	29823753	3	29485324	29754567	MDGA1
3	29209265	29823753	3	29198726	29372804	BTBD9
3	29209265	29823753	3	29355012	29485080	ZFAND3
3	29209265	29823830	3	29485324	29754567	MDGA1
3	29209265	29823830	3	29198726	29372804	BTBD9
3	29209265	29823830	3	29355012	29485080	ZFAND3
3	29249177	29823523	3	29485324	29754567	MDGA1
3	29249177	29823523	3	29198726	29372804	BTBD9
3	29249177	29823523	3	29355012	29485080	ZFAND3
3	29285258	29823829	3	29485324	29754567	MDGA1
3	29285258	29823829	3	29198726	29372804	BTBD9
3	29285258	29823829	3	29355012	29485080	ZFAND3
3	29285258	29824036	3	29485324	29754567	MDGA1
3	29285258	29824036	3	29198726	29372804	BTBD9
3	29285258	29824036	3	29355012	29485080	ZFAND3
3	29285945	29823839	3	29485324	29754567	MDGA1
3	29285945	29823839	3	29198726	29372804	BTBD9
3	29285945	29823839	3	29355012	29485080	ZFAND3
3	29286464	29807335	3	29485324	29754567	MDGA1
3	29286464	29807335	3	29198726	29372804	BTBD9
3	29286464	29807335	3	29355012	29485080	ZFAND3
3	29286800	29823753	3	29485324	29754567	MDGA1
3	29286800	29823753	3	29198726	29372804	BTBD9
3	29286800	29823753	3	29355012	29485080	ZFAND3
4	77356297	77919597	4	77523802	77590237	HS3ST1
4	77356297	77919597	4	77813983	77852960	WDR1
4	77356297	77919597	4	77876943	77984733	SLC2A9
4	77356297	77919597	4	77719578	77776561	CLNK
4	77356297	77919597	4	77430184	77811949	ZNF518B
4	76155809	77022747	4	76948990	76950836	NKX3-2
4	76155809	77022747	4	76166147	76186901	BST1
4	76155809	77022747	4	76186958	76220170	FBXL5
4	76155809	77022747	4	76222070	76267065	CC2D2A
4	76155809	77022747	4	76363581	76411771	CPEB2
4	76155809	77022747	4	76901801	76938635	BOD1L1
4	76155809	77022747	4	76970055	77048522	RAB28
4	76155809	77022747	4	76276025	76323123	C1QTNF7
4	76479670	77022594	4	76948990	76950836	NKX3-2
4	76479670	77022594	4	76901801	76938635	BOD1L1
4	76479670	77022594	4	76970055	77048522	RAB28
4	77468849	78198652	4	78015366	78018377	DRD5
4	77468849	78198652	4	78041865	78052108	TMEM128
4	77468849	78198652	4	78058613	78066132	LYAR
4	77468849	78198652	4	77523802	77590237	HS3ST1
4	77468849	78198652	4	77813983	77852960	WDR1
4	77468849	78198652	4	77876943	77984733	SLC2A9
4	77468849	78198652	4	78066245	78083709	ZBTB49
4	77468849	78198652	4	78027749	78040399	OTOP1
4	77468849	78198652	4	78122142	78178614	STX18
4	77468849	78198652	4	78101467	78124556	NSG1
4	77468849	78198652	4	77719578	77776561	CLNK
4	77468849	78198652	4	77430184	77811949	ZNF518B
4	76285536	76970746	4	76948990	76950836	NKX3-2
4	76285536	76970746	4	76363581	76411771	CPEB2
4	76285536	76970746	4	76901801	76938635	BOD1L1
4	76285536	76970746	4	76970055	77048522	RAB28
4	76285536	76970746	4	76276025	76323123	C1QTNF7
3	28583425	29284864	3	28774685	28782829	KCNK16
3	28583425	29284864	3	28977000	28978177	SAYSD1
3	28583425	29284864	3	28787713	28814447	KCNK17
3	28583425	29284864	3	28879483	28909706	KCNK5
3	28583425	29284864	3	28981913	28991689	GLP1R
3	28583425	29284864	3	29005048	29061195	GLP1R
3	28583425	29284864	3	29189560	29196464	GLO1
3	28583425	29284864	3	28427044	28626751	DAAM2
3	28583425	29284864	3	28628492	28771065	KIF6
3	28583425	29284864	3	29069218	29187728	DNAH8
3	28583425	29284864	3	29198726	29372804	BTBD9
3	28770345	29284864	3	28774685	28782829	KCNK16
3	28770345	29284864	3	28977000	28978177	SAYSD1
3	28770345	29284864	3	28787713	28814447	KCNK17
3	28770345	29284864	3	28879483	28909706	KCNK5
3	28770345	29284864	3	28981913	28991689	GLP1R
3	28770345	29284864	3	29005048	29061195	GLP1R
3	28770345	29284864	3	29189560	29196464	GLO1
3	28770345	29284864	3	28628492	28771065	KIF6
3	28770345	29284864	3	29069218	29187728	DNAH8
3	28770345	29284864	3	29198726	29372804	BTBD9
4	77507259	78095210	4	78015366	78018377	DRD5
4	77507259	78095210	4	78041865	78052108	TMEM128
4	77507259	78095210	4	78058613	78066132	LYAR
4	77507259	78095210	4	77523802	77590237	HS3ST1
4	77507259	78095210	4	77813983	77852960	WDR1
4	77507259	78095210	4	77876943	77984733	SLC2A9
4	77507259	78095210	4	78066245	78083709	ZBTB49
4	77507259	78095210	4	78027749	78040399	OTOP1
4	77507259	78095210	4	77719578	77776561	CLNK
4	77507259	78095210	4	77430184	77811949	ZNF518B
4	76162167	76949419	4	76948990	76950836	NKX3-2
4	76162167	76949419	4	76166147	76186901	BST1
4	76162167	76949419	4	76186958	76220170	FBXL5
4	76162167	76949419	4	76222070	76267065	CC2D2A
4	76162167	76949419	4	76363581	76411771	CPEB2
4	76162167	76949419	4	76901801	76938635	BOD1L1
4	76162167	76949419	4	76276025	76323123	C1QTNF7
3	28576411	29208747	3	28774685	28782829	KCNK16
3	28576411	29208747	3	28977000	28978177	SAYSD1
3	28576411	29208747	3	28787713	28814447	KCNK17
3	28576411	29208747	3	28879483	28909706	KCNK5
3	28576411	29208747	3	28981913	28991689	GLP1R
3	28576411	29208747	3	29005048	29061195	GLP1R
3	28576411	29208747	3	29189560	29196464	GLO1
3	28576411	29208747	3	28427044	28626751	DAAM2
3	28576411	29208747	3	28628492	28771065	KIF6
3	28576411	29208747	3	29069218	29187728	DNAH8
3	28576411	29208747	3	29198726	29372804	BTBD9
4	76155809	76931493	4	76166147	76186901	BST1
4	76155809	76931493	4	76186958	76220170	FBXL5
4	76155809	76931493	4	76222070	76267065	CC2D2A
4	76155809	76931493	4	76363581	76411771	CPEB2
4	76155809	76931493	4	76901801	76938635	BOD1L1
4	76155809	76931493	4	76276025	76323123	C1QTNF7
4	76301205	76946870	4	76363581	76411771	CPEB2
4	76301205	76946870	4	76901801	76938635	BOD1L1
4	76301205	76946870	4	76276025	76323123	C1QTNF7
4	76378993	76910332	4	76363581	76411771	CPEB2
4	76378993	76910332	4	76901801	76938635	BOD1L1
4	76411954	76940219	4	76901801	76938635	BOD1L1
3	43046151	43912520	3	43776579	43924418	QKI
3	43086312	43912613	3	43776579	43924418	QKI
3	43117198	43912520	3	43776579	43924418	QKI
3	43165418	43825245	3	43776579	43924418	QKI
3	43249369	43840415	3	43776579	43924418	QKI
3	42725242	43427588	3	42773577	42773637	gga-mir-12261
3	42725242	43427588	3	42652343	43024039	PDE10A
3	42725242	43721895	3	42773577	42773637	gga-mir-12261
3	42725242	43721895	3	42652343	43024039	PDE10A
3	42725242	43850062	3	42773577	42773637	gga-mir-12261
3	42725242	43850062	3	43776579	43924418	QKI
3	42725242	43850062	3	42652343	43024039	PDE10A
3	42725242	43912520	3	42773577	42773637	gga-mir-12261
3	42725242	43912520	3	43776579	43924418	QKI
3	42725242	43912520	3	42652343	43024039	PDE10A
3	42783702	43348216	3	42652343	43024039	PDE10A
3	42783702	43400199	3	42652343	43024039	PDE10A
3	42783702	43549649	3	42652343	43024039	PDE10A
3	42827470	43549649	3	42652343	43024039	PDE10A
3	42829102	43411242	3	42652343	43024039	PDE10A
3	42829102	43721895	3	42652343	43024039	PDE10A
3	42870942	43549649	3	42652343	43024039	PDE10A
3	42872638	43618842	3	42652343	43024039	PDE10A
3	42944952	43912520	3	43776579	43924418	QKI
3	42944952	43912520	3	42652343	43024039	PDE10A
3	42967434	43618821	3	42652343	43024039	PDE10A
3	43046151	44131502	3	43776579	43924418	QKI
3	43046151	44131502	3	43967805	44161303	PACRG
4	75829624	76779472	4	76098099	76101433	FGFBP2
4	75829624	76779472	4	75974746	76013606	TAPT1
4	75829624	76779472	4	76039356	76098054	PROM1
4	75829624	76779472	4	76113501	76129754	FGFBP1
4	75829624	76779472	4	76166147	76186901	BST1
4	75829624	76779472	4	76186958	76220170	FBXL5
4	75829624	76779472	4	76222070	76267065	CC2D2A
4	75829624	76779472	4	76363581	76411771	CPEB2
4	75829624	76779472	4	76133335	76154100	CD38
4	75829624	76779472	4	76276025	76323123	C1QTNF7
4	75829624	76779472	4	75557213	75914501	LDB2
4	76155809	76724649	4	76166147	76186901	BST1
4	76155809	76724649	4	76186958	76220170	FBXL5
4	76155809	76724649	4	76222070	76267065	CC2D2A
4	76155809	76724649	4	76363581	76411771	CPEB2
4	76155809	76724649	4	76276025	76323123	C1QTNF7
4	76155809	76730271	4	76166147	76186901	BST1
4	76155809	76730271	4	76186958	76220170	FBXL5
4	76155809	76730271	4	76222070	76267065	CC2D2A
4	76155809	76730271	4	76363581	76411771	CPEB2
4	76155809	76730271	4	76276025	76323123	C1QTNF7
4	76155809	76737359	4	76166147	76186901	BST1
4	76155809	76737359	4	76186958	76220170	FBXL5
4	76155809	76737359	4	76222070	76267065	CC2D2A
4	76155809	76737359	4	76363581	76411771	CPEB2
4	76155809	76737359	4	76276025	76323123	C1QTNF7
4	77527047	78246533	4	78015366	78018377	DRD5
4	77527047	78246533	4	78041865	78052108	TMEM128
4	77527047	78246533	4	78058613	78066132	LYAR
4	77527047	78246533	4	77523802	77590237	HS3ST1
4	77527047	78246533	4	77813983	77852960	WDR1
4	77527047	78246533	4	77876943	77984733	SLC2A9
4	77527047	78246533	4	78066245	78083709	ZBTB49
4	77527047	78246533	4	78027749	78040399	OTOP1
4	77527047	78246533	4	78122142	78178614	STX18
4	77527047	78246533	4	78101467	78124556	NSG1
4	77527047	78246533	4	77719578	77776561	CLNK
4	77527047	78246533	4	77430184	77811949	ZNF518B
4	77527047	78289802	4	78015366	78018377	DRD5
4	77527047	78289802	4	78041865	78052108	TMEM128
4	77527047	78289802	4	78058613	78066132	LYAR
4	77527047	78289802	4	77523802	77590237	HS3ST1
4	77527047	78289802	4	77813983	77852960	WDR1
4	77527047	78289802	4	77876943	77984733	SLC2A9
4	77527047	78289802	4	78066245	78083709	ZBTB49
4	77527047	78289802	4	78027749	78040399	OTOP1
4	77527047	78289802	4	78122142	78178614	STX18
4	77527047	78289802	4	78101467	78124556	NSG1
4	77527047	78289802	4	77719578	77776561	CLNK
4	77527047	78289802	4	77430184	77811949	ZNF518B
4	77527047	78547838	4	78015366	78018377	DRD5
4	77527047	78547838	4	78041865	78052108	TMEM128
4	77527047	78547838	4	78058613	78066132	LYAR
4	77527047	78547838	4	78333014	78335519	MSX1
4	77527047	78547838	4	77523802	77590237	HS3ST1
4	77527047	78547838	4	77813983	77852960	WDR1
4	77527047	78547838	4	77876943	77984733	SLC2A9
4	77527047	78547838	4	78066245	78083709	ZBTB49
4	77527047	78547838	4	78027749	78040399	OTOP1
4	77527047	78547838	4	78122142	78178614	STX18
4	77527047	78547838	4	78406254	78419971	CYTL1
4	77527047	78547838	4	78101467	78124556	NSG1
4	77527047	78547838	4	77719578	77776561	CLNK
4	77527047	78547838	4	78394704	78582434	STK32B
4	77527047	78547838	4	77430184	77811949	ZNF518B
4	77527047	79067878	4	78015366	78018377	DRD5
4	77527047	79067878	4	78041865	78052108	TMEM128
4	77527047	79067878	4	78058613	78066132	LYAR
4	77527047	79067878	4	78333014	78335519	MSX1
4	77527047	79067878	4	78791068	78791144	gga-mir-1701
4	77527047	79067878	4	77523802	77590237	HS3ST1
4	77527047	79067878	4	77813983	77852960	WDR1
4	77527047	79067878	4	77876943	77984733	SLC2A9
4	77527047	79067878	4	78066245	78083709	ZBTB49
4	77527047	79067878	4	78027749	78040399	OTOP1
4	77527047	79067878	4	78122142	78178614	STX18
4	77527047	79067878	4	78406254	78419971	CYTL1
4	77527047	79067878	4	78674681	78728121	EVC
4	77527047	79067878	4	78101467	78124556	NSG1
4	77527047	79067878	4	77719578	77776561	CLNK
4	77527047	79067878	4	78394704	78582434	STK32B
4	77527047	79067878	4	78732825	78777834	CRMP1
4	77527047	79067878	4	78858484	78987490	JAKMIP1
4	77527047	79067878	4	79011604	79044681	WFS1
4	77527047	79067878	4	79055956	79231953	PPP2R2C
4	77527047	79067878	4	77430184	77811949	ZNF518B
4	77527047	79067878	4	78610613	78674674	EVC2
4	77674229	78434631	4	78015366	78018377	DRD5
4	77674229	78434631	4	78041865	78052108	TMEM128
4	77674229	78434631	4	78058613	78066132	LYAR
4	77674229	78434631	4	78333014	78335519	MSX1
4	77674229	78434631	4	77813983	77852960	WDR1
4	77674229	78434631	4	77876943	77984733	SLC2A9
4	77674229	78434631	4	78066245	78083709	ZBTB49
4	77674229	78434631	4	78027749	78040399	OTOP1
4	77674229	78434631	4	78122142	78178614	STX18
4	77674229	78434631	4	78406254	78419971	CYTL1
4	77674229	78434631	4	78101467	78124556	NSG1
4	77674229	78434631	4	77719578	77776561	CLNK
4	77674229	78434631	4	78394704	78582434	STK32B
4	77674229	78434631	4	77430184	77811949	ZNF518B
4	77686131	78494247	4	78015366	78018377	DRD5
4	77686131	78494247	4	78041865	78052108	TMEM128
4	77686131	78494247	4	78058613	78066132	LYAR
4	77686131	78494247	4	78333014	78335519	MSX1
4	77686131	78494247	4	77813983	77852960	WDR1
4	77686131	78494247	4	77876943	77984733	SLC2A9
4	77686131	78494247	4	78066245	78083709	ZBTB49
4	77686131	78494247	4	78027749	78040399	OTOP1
4	77686131	78494247	4	78122142	78178614	STX18
4	77686131	78494247	4	78406254	78419971	CYTL1
4	77686131	78494247	4	78101467	78124556	NSG1
4	77686131	78494247	4	77719578	77776561	CLNK
4	77686131	78494247	4	78394704	78582434	STK32B
4	77686131	78494247	4	77430184	77811949	ZNF518B
4	77690155	78494247	4	78015366	78018377	DRD5
4	77690155	78494247	4	78041865	78052108	TMEM128
4	77690155	78494247	4	78058613	78066132	LYAR
4	77690155	78494247	4	78333014	78335519	MSX1
4	77690155	78494247	4	77813983	77852960	WDR1
4	77690155	78494247	4	77876943	77984733	SLC2A9
4	77690155	78494247	4	78066245	78083709	ZBTB49
4	77690155	78494247	4	78027749	78040399	OTOP1
4	77690155	78494247	4	78122142	78178614	STX18
4	77690155	78494247	4	78406254	78419971	CYTL1
4	77690155	78494247	4	78101467	78124556	NSG1
4	77690155	78494247	4	77719578	77776561	CLNK
4	77690155	78494247	4	78394704	78582434	STK32B
4	77690155	78494247	4	77430184	77811949	ZNF518B
4	77811486	78460659	4	78015366	78018377	DRD5
4	77811486	78460659	4	78041865	78052108	TMEM128
4	77811486	78460659	4	78058613	78066132	LYAR
4	77811486	78460659	4	78333014	78335519	MSX1
4	77811486	78460659	4	77813983	77852960	WDR1
4	77811486	78460659	4	77876943	77984733	SLC2A9
4	77811486	78460659	4	78066245	78083709	ZBTB49
4	77811486	78460659	4	78027749	78040399	OTOP1
4	77811486	78460659	4	78122142	78178614	STX18
4	77811486	78460659	4	78406254	78419971	CYTL1
4	77811486	78460659	4	78101467	78124556	NSG1
4	77811486	78460659	4	78394704	78582434	STK32B
4	77811486	78460659	4	77430184	77811949	ZNF518B
4	77823562	78460659	4	78015366	78018377	DRD5
4	77823562	78460659	4	78041865	78052108	TMEM128
4	77823562	78460659	4	78058613	78066132	LYAR
4	77823562	78460659	4	78333014	78335519	MSX1
4	77823562	78460659	4	77813983	77852960	WDR1
4	77823562	78460659	4	77876943	77984733	SLC2A9
4	77823562	78460659	4	78066245	78083709	ZBTB49
4	77823562	78460659	4	78027749	78040399	OTOP1
4	77823562	78460659	4	78122142	78178614	STX18
4	77823562	78460659	4	78406254	78419971	CYTL1
4	77823562	78460659	4	78101467	78124556	NSG1
4	77823562	78460659	4	78394704	78582434	STK32B
4	77833386	78587494	4	78015366	78018377	DRD5
4	77833386	78587494	4	78041865	78052108	TMEM128
4	77833386	78587494	4	78058613	78066132	LYAR
4	77833386	78587494	4	78333014	78335519	MSX1
4	77833386	78587494	4	77813983	77852960	WDR1
4	77833386	78587494	4	77876943	77984733	SLC2A9
4	77833386	78587494	4	78066245	78083709	ZBTB49
4	77833386	78587494	4	78027749	78040399	OTOP1
4	77833386	78587494	4	78122142	78178614	STX18
4	77833386	78587494	4	78406254	78419971	CYTL1
4	77833386	78587494	4	78101467	78124556	NSG1
4	77833386	78587494	4	78394704	78582434	STK32B
4	77904783	78598697	4	78015366	78018377	DRD5
4	77904783	78598697	4	78041865	78052108	TMEM128
4	77904783	78598697	4	78058613	78066132	LYAR
4	77904783	78598697	4	78333014	78335519	MSX1
4	77904783	78598697	4	77876943	77984733	SLC2A9
4	77904783	78598697	4	78066245	78083709	ZBTB49
4	77904783	78598697	4	78027749	78040399	OTOP1
4	77904783	78598697	4	78122142	78178614	STX18
4	77904783	78598697	4	78406254	78419971	CYTL1
4	77904783	78598697	4	78101467	78124556	NSG1
4	77904783	78598697	4	78394704	78582434	STK32B
4	77749540	79067830	4	78015366	78018377	DRD5
4	77749540	79067830	4	78041865	78052108	TMEM128
4	77749540	79067830	4	78058613	78066132	LYAR
4	77749540	79067830	4	78333014	78335519	MSX1
4	77749540	79067830	4	78791068	78791144	gga-mir-1701
4	77749540	79067830	4	77813983	77852960	WDR1
4	77749540	79067830	4	77876943	77984733	SLC2A9
4	77749540	79067830	4	78066245	78083709	ZBTB49
4	77749540	79067830	4	78027749	78040399	OTOP1
4	77749540	79067830	4	78122142	78178614	STX18
4	77749540	79067830	4	78406254	78419971	CYTL1
4	77749540	79067830	4	78674681	78728121	EVC
4	77749540	79067830	4	78101467	78124556	NSG1
4	77749540	79067830	4	77719578	77776561	CLNK
4	77749540	79067830	4	78394704	78582434	STK32B
4	77749540	79067830	4	78732825	78777834	CRMP1
4	77749540	79067830	4	78858484	78987490	JAKMIP1
4	77749540	79067830	4	79011604	79044681	WFS1
4	77749540	79067830	4	79055956	79231953	PPP2R2C
4	77749540	79067830	4	77430184	77811949	ZNF518B
4	77749540	79067830	4	78610613	78674674	EVC2
4	77764476	78652584	4	78015366	78018377	DRD5
4	77764476	78652584	4	78041865	78052108	TMEM128
4	77764476	78652584	4	78058613	78066132	LYAR
4	77764476	78652584	4	78333014	78335519	MSX1
4	77764476	78652584	4	77813983	77852960	WDR1
4	77764476	78652584	4	77876943	77984733	SLC2A9
4	77764476	78652584	4	78066245	78083709	ZBTB49
4	77764476	78652584	4	78027749	78040399	OTOP1
4	77764476	78652584	4	78122142	78178614	STX18
4	77764476	78652584	4	78406254	78419971	CYTL1
4	77764476	78652584	4	78101467	78124556	NSG1
4	77764476	78652584	4	77719578	77776561	CLNK
4	77764476	78652584	4	78394704	78582434	STK32B
4	77764476	78652584	4	77430184	77811949	ZNF518B
4	77764476	78652584	4	78610613	78674674	EVC2
4	77833386	78659481	4	78015366	78018377	DRD5
4	77833386	78659481	4	78041865	78052108	TMEM128
4	77833386	78659481	4	78058613	78066132	LYAR
4	77833386	78659481	4	78333014	78335519	MSX1
4	77833386	78659481	4	77813983	77852960	WDR1
4	77833386	78659481	4	77876943	77984733	SLC2A9
4	77833386	78659481	4	78066245	78083709	ZBTB49
4	77833386	78659481	4	78027749	78040399	OTOP1
4	77833386	78659481	4	78122142	78178614	STX18
4	77833386	78659481	4	78406254	78419971	CYTL1
4	77833386	78659481	4	78101467	78124556	NSG1
4	77833386	78659481	4	78394704	78582434	STK32B
4	77833386	78659481	4	78610613	78674674	EVC2
4	77833386	79067927	4	78015366	78018377	DRD5
4	77833386	79067927	4	78041865	78052108	TMEM128
4	77833386	79067927	4	78058613	78066132	LYAR
4	77833386	79067927	4	78333014	78335519	MSX1
4	77833386	79067927	4	78791068	78791144	gga-mir-1701
4	77833386	79067927	4	77813983	77852960	WDR1
4	77833386	79067927	4	77876943	77984733	SLC2A9
4	77833386	79067927	4	78066245	78083709	ZBTB49
4	77833386	79067927	4	78027749	78040399	OTOP1
4	77833386	79067927	4	78122142	78178614	STX18
4	77833386	79067927	4	78406254	78419971	CYTL1
4	77833386	79067927	4	78674681	78728121	EVC
4	77833386	79067927	4	78101467	78124556	NSG1
4	77833386	79067927	4	78394704	78582434	STK32B
4	77833386	79067927	4	78732825	78777834	CRMP1
4	77833386	79067927	4	78858484	78987490	JAKMIP1
4	77833386	79067927	4	79011604	79044681	WFS1
4	77833386	79067927	4	79055956	79231953	PPP2R2C
4	77833386	79067927	4	78610613	78674674	EVC2
4	77898502	78977353	4	78015366	78018377	DRD5
4	77898502	78977353	4	78041865	78052108	TMEM128
4	77898502	78977353	4	78058613	78066132	LYAR
4	77898502	78977353	4	78333014	78335519	MSX1
4	77898502	78977353	4	78791068	78791144	gga-mir-1701
4	77898502	78977353	4	77876943	77984733	SLC2A9
4	77898502	78977353	4	78066245	78083709	ZBTB49
4	77898502	78977353	4	78027749	78040399	OTOP1
4	77898502	78977353	4	78122142	78178614	STX18
4	77898502	78977353	4	78406254	78419971	CYTL1
4	77898502	78977353	4	78674681	78728121	EVC
4	77898502	78977353	4	78101467	78124556	NSG1
4	77898502	78977353	4	78394704	78582434	STK32B
4	77898502	78977353	4	78732825	78777834	CRMP1
4	77898502	78977353	4	78858484	78987490	JAKMIP1
4	77898502	78977353	4	78610613	78674674	EVC2
4	77948292	78710887	4	78015366	78018377	DRD5
4	77948292	78710887	4	78041865	78052108	TMEM128
4	77948292	78710887	4	78058613	78066132	LYAR
4	77948292	78710887	4	78333014	78335519	MSX1
4	77948292	78710887	4	77876943	77984733	SLC2A9
4	77948292	78710887	4	78066245	78083709	ZBTB49
4	77948292	78710887	4	78027749	78040399	OTOP1
4	77948292	78710887	4	78122142	78178614	STX18
4	77948292	78710887	4	78406254	78419971	CYTL1
4	77948292	78710887	4	78674681	78728121	EVC
4	77948292	78710887	4	78101467	78124556	NSG1
4	77948292	78710887	4	78394704	78582434	STK32B
4	77948292	78710887	4	78610613	78674674	EVC2
4	77961390	79067826	4	78015366	78018377	DRD5
4	77961390	79067826	4	78041865	78052108	TMEM128
4	77961390	79067826	4	78058613	78066132	LYAR
4	77961390	79067826	4	78333014	78335519	MSX1
4	77961390	79067826	4	78791068	78791144	gga-mir-1701
4	77961390	79067826	4	77876943	77984733	SLC2A9
4	77961390	79067826	4	78066245	78083709	ZBTB49
4	77961390	79067826	4	78027749	78040399	OTOP1
4	77961390	79067826	4	78122142	78178614	STX18
4	77961390	79067826	4	78406254	78419971	CYTL1
4	77961390	79067826	4	78674681	78728121	EVC
4	77961390	79067826	4	78101467	78124556	NSG1
4	77961390	79067826	4	78394704	78582434	STK32B
4	77961390	79067826	4	78732825	78777834	CRMP1
4	77961390	79067826	4	78858484	78987490	JAKMIP1
4	77961390	79067826	4	79011604	79044681	WFS1
4	77961390	79067826	4	79055956	79231953	PPP2R2C
4	77961390	79067826	4	78610613	78674674	EVC2
4	78036540	79047038	4	78041865	78052108	TMEM128
4	78036540	79047038	4	78058613	78066132	LYAR
4	78036540	79047038	4	78333014	78335519	MSX1
4	78036540	79047038	4	78791068	78791144	gga-mir-1701
4	78036540	79047038	4	78066245	78083709	ZBTB49
4	78036540	79047038	4	78027749	78040399	OTOP1
4	78036540	79047038	4	78122142	78178614	STX18
4	78036540	79047038	4	78406254	78419971	CYTL1
4	78036540	79047038	4	78674681	78728121	EVC
4	78036540	79047038	4	78101467	78124556	NSG1
4	78036540	79047038	4	78394704	78582434	STK32B
4	78036540	79047038	4	78732825	78777834	CRMP1
4	78036540	79047038	4	78858484	78987490	JAKMIP1
4	78036540	79047038	4	79011604	79044681	WFS1
4	78036540	79047038	4	78610613	78674674	EVC2
4	78039726	78717791	4	78041865	78052108	TMEM128
4	78039726	78717791	4	78058613	78066132	LYAR
4	78039726	78717791	4	78333014	78335519	MSX1
4	78039726	78717791	4	78066245	78083709	ZBTB49
4	78039726	78717791	4	78027749	78040399	OTOP1
4	78039726	78717791	4	78122142	78178614	STX18
4	78039726	78717791	4	78406254	78419971	CYTL1
4	78039726	78717791	4	78674681	78728121	EVC
4	78039726	78717791	4	78101467	78124556	NSG1
4	78039726	78717791	4	78394704	78582434	STK32B
4	78039726	78717791	4	78610613	78674674	EVC2
4	78084790	78977353	4	78333014	78335519	MSX1
4	78084790	78977353	4	78791068	78791144	gga-mir-1701
4	78084790	78977353	4	78122142	78178614	STX18
4	78084790	78977353	4	78406254	78419971	CYTL1
4	78084790	78977353	4	78674681	78728121	EVC
4	78084790	78977353	4	78101467	78124556	NSG1
4	78084790	78977353	4	78394704	78582434	STK32B
4	78084790	78977353	4	78732825	78777834	CRMP1
4	78084790	78977353	4	78858484	78987490	JAKMIP1
4	78084790	78977353	4	78610613	78674674	EVC2
4	78101358	78889112	4	78333014	78335519	MSX1
4	78101358	78889112	4	78791068	78791144	gga-mir-1701
4	78101358	78889112	4	78122142	78178614	STX18
4	78101358	78889112	4	78406254	78419971	CYTL1
4	78101358	78889112	4	78674681	78728121	EVC
4	78101358	78889112	4	78101467	78124556	NSG1
4	78101358	78889112	4	78394704	78582434	STK32B
4	78101358	78889112	4	78732825	78777834	CRMP1
4	78101358	78889112	4	78858484	78987490	JAKMIP1
4	78101358	78889112	4	78610613	78674674	EVC2
4	78159403	78977353	4	78333014	78335519	MSX1
4	78159403	78977353	4	78791068	78791144	gga-mir-1701
4	78159403	78977353	4	78122142	78178614	STX18
4	78159403	78977353	4	78406254	78419971	CYTL1
4	78159403	78977353	4	78674681	78728121	EVC
4	78159403	78977353	4	78394704	78582434	STK32B
4	78159403	78977353	4	78732825	78777834	CRMP1
4	78159403	78977353	4	78858484	78987490	JAKMIP1
4	78159403	78977353	4	78610613	78674674	EVC2
4	78198809	78829616	4	78333014	78335519	MSX1
4	78198809	78829616	4	78791068	78791144	gga-mir-1701
4	78198809	78829616	4	78406254	78419971	CYTL1
4	78198809	78829616	4	78674681	78728121	EVC
4	78198809	78829616	4	78394704	78582434	STK32B
4	78198809	78829616	4	78732825	78777834	CRMP1
4	78198809	78829616	4	78610613	78674674	EVC2
4	78198809	78933722	4	78333014	78335519	MSX1
4	78198809	78933722	4	78791068	78791144	gga-mir-1701
4	78198809	78933722	4	78406254	78419971	CYTL1
4	78198809	78933722	4	78674681	78728121	EVC
4	78198809	78933722	4	78394704	78582434	STK32B
4	78198809	78933722	4	78732825	78777834	CRMP1
4	78198809	78933722	4	78858484	78987490	JAKMIP1
4	78198809	78933722	4	78610613	78674674	EVC2
4	78198809	78957832	4	78333014	78335519	MSX1
4	78198809	78957832	4	78791068	78791144	gga-mir-1701
4	78198809	78957832	4	78406254	78419971	CYTL1
4	78198809	78957832	4	78674681	78728121	EVC
4	78198809	78957832	4	78394704	78582434	STK32B
4	78198809	78957832	4	78732825	78777834	CRMP1
4	78198809	78957832	4	78858484	78987490	JAKMIP1
4	78198809	78957832	4	78610613	78674674	EVC2
4	78202880	79032229	4	78333014	78335519	MSX1
4	78202880	79032229	4	78791068	78791144	gga-mir-1701
4	78202880	79032229	4	78406254	78419971	CYTL1
4	78202880	79032229	4	78674681	78728121	EVC
4	78202880	79032229	4	78394704	78582434	STK32B
4	78202880	79032229	4	78732825	78777834	CRMP1
4	78202880	79032229	4	78858484	78987490	JAKMIP1
4	78202880	79032229	4	79011604	79044681	WFS1
4	78202880	79032229	4	78610613	78674674	EVC2
4	78225041	78830294	4	78333014	78335519	MSX1
4	78225041	78830294	4	78791068	78791144	gga-mir-1701
4	78225041	78830294	4	78406254	78419971	CYTL1
4	78225041	78830294	4	78674681	78728121	EVC
4	78225041	78830294	4	78394704	78582434	STK32B
4	78225041	78830294	4	78732825	78777834	CRMP1
4	78225041	78830294	4	78610613	78674674	EVC2
4	78246631	78977353	4	78333014	78335519	MSX1
4	78246631	78977353	4	78791068	78791144	gga-mir-1701
4	78246631	78977353	4	78406254	78419971	CYTL1
4	78246631	78977353	4	78674681	78728121	EVC
4	78246631	78977353	4	78394704	78582434	STK32B
4	78246631	78977353	4	78732825	78777834	CRMP1
4	78246631	78977353	4	78858484	78987490	JAKMIP1
4	78246631	78977353	4	78610613	78674674	EVC2
4	78246657	78776722	4	78333014	78335519	MSX1
4	78246657	78776722	4	78406254	78419971	CYTL1
4	78246657	78776722	4	78674681	78728121	EVC
4	78246657	78776722	4	78394704	78582434	STK32B
4	78246657	78776722	4	78732825	78777834	CRMP1
4	78246657	78776722	4	78610613	78674674	EVC2
4	78246657	78933722	4	78333014	78335519	MSX1
4	78246657	78933722	4	78791068	78791144	gga-mir-1701
4	78246657	78933722	4	78406254	78419971	CYTL1
4	78246657	78933722	4	78674681	78728121	EVC
4	78246657	78933722	4	78394704	78582434	STK32B
4	78246657	78933722	4	78732825	78777834	CRMP1
4	78246657	78933722	4	78858484	78987490	JAKMIP1
4	78246657	78933722	4	78610613	78674674	EVC2
4	78246657	78977353	4	78333014	78335519	MSX1
4	78246657	78977353	4	78791068	78791144	gga-mir-1701
4	78246657	78977353	4	78406254	78419971	CYTL1
4	78246657	78977353	4	78674681	78728121	EVC
4	78246657	78977353	4	78394704	78582434	STK32B
4	78246657	78977353	4	78732825	78777834	CRMP1
4	78246657	78977353	4	78858484	78987490	JAKMIP1
4	78246657	78977353	4	78610613	78674674	EVC2
4	78290377	78977353	4	78333014	78335519	MSX1
4	78290377	78977353	4	78791068	78791144	gga-mir-1701
4	78290377	78977353	4	78406254	78419971	CYTL1
4	78290377	78977353	4	78674681	78728121	EVC
4	78290377	78977353	4	78394704	78582434	STK32B
4	78290377	78977353	4	78732825	78777834	CRMP1
4	78290377	78977353	4	78858484	78987490	JAKMIP1
4	78290377	78977353	4	78610613	78674674	EVC2
4	78290541	79067830	4	78333014	78335519	MSX1
4	78290541	79067830	4	78791068	78791144	gga-mir-1701
4	78290541	79067830	4	78406254	78419971	CYTL1
4	78290541	79067830	4	78674681	78728121	EVC
4	78290541	79067830	4	78394704	78582434	STK32B
4	78290541	79067830	4	78732825	78777834	CRMP1
4	78290541	79067830	4	78858484	78987490	JAKMIP1
4	78290541	79067830	4	79011604	79044681	WFS1
4	78290541	79067830	4	79055956	79231953	PPP2R2C
4	78290541	79067830	4	78610613	78674674	EVC2
4	78305650	79068035	4	78333014	78335519	MSX1
4	78305650	79068035	4	78791068	78791144	gga-mir-1701
4	78305650	79068035	4	78406254	78419971	CYTL1
4	78305650	79068035	4	78674681	78728121	EVC
4	78305650	79068035	4	78394704	78582434	STK32B
4	78305650	79068035	4	78732825	78777834	CRMP1
4	78305650	79068035	4	78858484	78987490	JAKMIP1
4	78305650	79068035	4	79011604	79044681	WFS1
4	78305650	79068035	4	79055956	79231953	PPP2R2C
4	78305650	79068035	4	78610613	78674674	EVC2
4	78332665	79032229	4	78333014	78335519	MSX1
4	78332665	79032229	4	78791068	78791144	gga-mir-1701
4	78332665	79032229	4	78406254	78419971	CYTL1
4	78332665	79032229	4	78674681	78728121	EVC
4	78332665	79032229	4	78394704	78582434	STK32B
4	78332665	79032229	4	78732825	78777834	CRMP1
4	78332665	79032229	4	78858484	78987490	JAKMIP1
4	78332665	79032229	4	79011604	79044681	WFS1
4	78332665	79032229	4	78610613	78674674	EVC2
4	78378429	78928939	4	78791068	78791144	gga-mir-1701
4	78378429	78928939	4	78406254	78419971	CYTL1
4	78378429	78928939	4	78674681	78728121	EVC
4	78378429	78928939	4	78394704	78582434	STK32B
4	78378429	78928939	4	78732825	78777834	CRMP1
4	78378429	78928939	4	78858484	78987490	JAKMIP1
4	78378429	78928939	4	78610613	78674674	EVC2
4	78391819	78977353	4	78791068	78791144	gga-mir-1701
4	78391819	78977353	4	78406254	78419971	CYTL1
4	78391819	78977353	4	78674681	78728121	EVC
4	78391819	78977353	4	78394704	78582434	STK32B
4	78391819	78977353	4	78732825	78777834	CRMP1
4	78391819	78977353	4	78858484	78987490	JAKMIP1
4	78391819	78977353	4	78610613	78674674	EVC2
4	78398770	78977353	4	78791068	78791144	gga-mir-1701
4	78398770	78977353	4	78406254	78419971	CYTL1
4	78398770	78977353	4	78674681	78728121	EVC
4	78398770	78977353	4	78394704	78582434	STK32B
4	78398770	78977353	4	78732825	78777834	CRMP1
4	78398770	78977353	4	78858484	78987490	JAKMIP1
4	78398770	78977353	4	78610613	78674674	EVC2
4	78410587	79011448	4	78791068	78791144	gga-mir-1701
4	78410587	79011448	4	78406254	78419971	CYTL1
4	78410587	79011448	4	78674681	78728121	EVC
4	78410587	79011448	4	78394704	78582434	STK32B
4	78410587	79011448	4	78732825	78777834	CRMP1
4	78410587	79011448	4	78858484	78987490	JAKMIP1
4	78410587	79011448	4	78610613	78674674	EVC2
4	78444016	79006971	4	78791068	78791144	gga-mir-1701
4	78444016	79006971	4	78674681	78728121	EVC
4	78444016	79006971	4	78394704	78582434	STK32B
4	78444016	79006971	4	78732825	78777834	CRMP1
4	78444016	79006971	4	78858484	78987490	JAKMIP1
4	78444016	79006971	4	78610613	78674674	EVC2
4	77646797	78255648	4	78015366	78018377	DRD5
4	77646797	78255648	4	78041865	78052108	TMEM128
4	77646797	78255648	4	78058613	78066132	LYAR
4	77646797	78255648	4	77813983	77852960	WDR1
4	77646797	78255648	4	77876943	77984733	SLC2A9
4	77646797	78255648	4	78066245	78083709	ZBTB49
4	77646797	78255648	4	78027749	78040399	OTOP1
4	77646797	78255648	4	78122142	78178614	STX18
4	77646797	78255648	4	78101467	78124556	NSG1
4	77646797	78255648	4	77719578	77776561	CLNK
4	77646797	78255648	4	77430184	77811949	ZNF518B
4	77738325	78304748	4	78015366	78018377	DRD5
4	77738325	78304748	4	78041865	78052108	TMEM128
4	77738325	78304748	4	78058613	78066132	LYAR
4	77738325	78304748	4	77813983	77852960	WDR1
4	77738325	78304748	4	77876943	77984733	SLC2A9
4	77738325	78304748	4	78066245	78083709	ZBTB49
4	77738325	78304748	4	78027749	78040399	OTOP1
4	77738325	78304748	4	78122142	78178614	STX18
4	77738325	78304748	4	78101467	78124556	NSG1
4	77738325	78304748	4	77719578	77776561	CLNK
4	77738325	78304748	4	77430184	77811949	ZNF518B
4	77749540	78261112	4	78015366	78018377	DRD5
4	77749540	78261112	4	78041865	78052108	TMEM128
4	77749540	78261112	4	78058613	78066132	LYAR
4	77749540	78261112	4	77813983	77852960	WDR1
4	77749540	78261112	4	77876943	77984733	SLC2A9
4	77749540	78261112	4	78066245	78083709	ZBTB49
4	77749540	78261112	4	78027749	78040399	OTOP1
4	77749540	78261112	4	78122142	78178614	STX18
4	77749540	78261112	4	78101467	78124556	NSG1
4	77749540	78261112	4	77719578	77776561	CLNK
4	77749540	78261112	4	77430184	77811949	ZNF518B
4	77795832	78339811	4	78015366	78018377	DRD5
4	77795832	78339811	4	78041865	78052108	TMEM128
4	77795832	78339811	4	78058613	78066132	LYAR
4	77795832	78339811	4	78333014	78335519	MSX1
4	77795832	78339811	4	77813983	77852960	WDR1
4	77795832	78339811	4	77876943	77984733	SLC2A9
4	77795832	78339811	4	78066245	78083709	ZBTB49
4	77795832	78339811	4	78027749	78040399	OTOP1
4	77795832	78339811	4	78122142	78178614	STX18
4	77795832	78339811	4	78101467	78124556	NSG1
4	77795832	78339811	4	77430184	77811949	ZNF518B
4	77588568	78332565	4	78015366	78018377	DRD5
4	77588568	78332565	4	78041865	78052108	TMEM128
4	77588568	78332565	4	78058613	78066132	LYAR
4	77588568	78332565	4	77523802	77590237	HS3ST1
4	77588568	78332565	4	77813983	77852960	WDR1
4	77588568	78332565	4	77876943	77984733	SLC2A9
4	77588568	78332565	4	78066245	78083709	ZBTB49
4	77588568	78332565	4	78027749	78040399	OTOP1
4	77588568	78332565	4	78122142	78178614	STX18
4	77588568	78332565	4	78101467	78124556	NSG1
4	77588568	78332565	4	77719578	77776561	CLNK
4	77588568	78332565	4	77430184	77811949	ZNF518B
11	18913386	19630796	11	19354388	19364883	DHX38
11	18913386	19630796	11	19366215	19369770	DHODH
11	18913386	19630796	11	19370060	19377011	IST1
11	18913386	19630796	11	19428625	19428711	SNORD71
11	18913386	19630796	11	19475954	19478411	MARVELD3
11	18913386	19630796	11	19377846	19391531	ZNF821
11	18913386	19630796	11	19399455	19441426	AP1G1
11	18913386	19630796	11	19445232	19471854	PHLPP2
11	18913386	19630796	11	19503772	19525931	KARS
11	18913386	19630796	11	19511090	19514504	TERF2IP
11	18913386	19630796	11	19545466	19560037	GABARAPL2
11	18913386	19630796	11	19566415	19579453	CHST6
11	18913386	19630796	11	19559376	19566555	TMEM231
11	18913386	19630796	11	19083555	19239089	ZFHX3
11	18913386	19630796	11	19387043	19399292	ATXN1L
11	18913386	19630796	11	19525980	19546822	ADAT1
11	18913386	19630796	11	19136466	19136562	gga-mir-1699
11	18947971	19550292	11	19354388	19364883	DHX38
11	18947971	19550292	11	19366215	19369770	DHODH
11	18947971	19550292	11	19370060	19377011	IST1
11	18947971	19550292	11	19428625	19428711	SNORD71
11	18947971	19550292	11	19475954	19478411	MARVELD3
11	18947971	19550292	11	19377846	19391531	ZNF821
11	18947971	19550292	11	19399455	19441426	AP1G1
11	18947971	19550292	11	19445232	19471854	PHLPP2
11	18947971	19550292	11	19503772	19525931	KARS
11	18947971	19550292	11	19511090	19514504	TERF2IP
11	18947971	19550292	11	19545466	19560037	GABARAPL2
11	18947971	19550292	11	19083555	19239089	ZFHX3
11	18947971	19550292	11	19387043	19399292	ATXN1L
11	18947971	19550292	11	19525980	19546822	ADAT1
11	18947971	19550292	11	19136466	19136562	gga-mir-1699
11	19000238	19630796	11	19354388	19364883	DHX38
11	19000238	19630796	11	19366215	19369770	DHODH
11	19000238	19630796	11	19370060	19377011	IST1
11	19000238	19630796	11	19428625	19428711	SNORD71
11	19000238	19630796	11	19475954	19478411	MARVELD3
11	19000238	19630796	11	19377846	19391531	ZNF821
11	19000238	19630796	11	19399455	19441426	AP1G1
11	19000238	19630796	11	19445232	19471854	PHLPP2
11	19000238	19630796	11	19503772	19525931	KARS
11	19000238	19630796	11	19511090	19514504	TERF2IP
11	19000238	19630796	11	19545466	19560037	GABARAPL2
11	19000238	19630796	11	19566415	19579453	CHST6
11	19000238	19630796	11	19559376	19566555	TMEM231
11	19000238	19630796	11	19083555	19239089	ZFHX3
11	19000238	19630796	11	19387043	19399292	ATXN1L
11	19000238	19630796	11	19525980	19546822	ADAT1
11	19000238	19630796	11	19136466	19136562	gga-mir-1699
11	19032289	19550812	11	19354388	19364883	DHX38
11	19032289	19550812	11	19366215	19369770	DHODH
11	19032289	19550812	11	19370060	19377011	IST1
11	19032289	19550812	11	19428625	19428711	SNORD71
11	19032289	19550812	11	19475954	19478411	MARVELD3
11	19032289	19550812	11	19377846	19391531	ZNF821
11	19032289	19550812	11	19399455	19441426	AP1G1
11	19032289	19550812	11	19445232	19471854	PHLPP2
11	19032289	19550812	11	19503772	19525931	KARS
11	19032289	19550812	11	19511090	19514504	TERF2IP
11	19032289	19550812	11	19545466	19560037	GABARAPL2
11	19032289	19550812	11	19083555	19239089	ZFHX3
11	19032289	19550812	11	19387043	19399292	ATXN1L
11	19032289	19550812	11	19525980	19546822	ADAT1
11	19032289	19550812	11	19136466	19136562	gga-mir-1699
11	19034327	19606562	11	19354388	19364883	DHX38
11	19034327	19606562	11	19366215	19369770	DHODH
11	19034327	19606562	11	19370060	19377011	IST1
11	19034327	19606562	11	19428625	19428711	SNORD71
11	19034327	19606562	11	19475954	19478411	MARVELD3
11	19034327	19606562	11	19377846	19391531	ZNF821
11	19034327	19606562	11	19399455	19441426	AP1G1
11	19034327	19606562	11	19445232	19471854	PHLPP2
11	19034327	19606562	11	19503772	19525931	KARS
11	19034327	19606562	11	19511090	19514504	TERF2IP
11	19034327	19606562	11	19545466	19560037	GABARAPL2
11	19034327	19606562	11	19566415	19579453	CHST6
11	19034327	19606562	11	19559376	19566555	TMEM231
11	19034327	19606562	11	19083555	19239089	ZFHX3
11	19034327	19606562	11	19387043	19399292	ATXN1L
11	19034327	19606562	11	19525980	19546822	ADAT1
11	19034327	19606562	11	19136466	19136562	gga-mir-1699
11	19034327	19630796	11	19354388	19364883	DHX38
11	19034327	19630796	11	19366215	19369770	DHODH
11	19034327	19630796	11	19370060	19377011	IST1
11	19034327	19630796	11	19428625	19428711	SNORD71
11	19034327	19630796	11	19475954	19478411	MARVELD3
11	19034327	19630796	11	19377846	19391531	ZNF821
11	19034327	19630796	11	19399455	19441426	AP1G1
11	19034327	19630796	11	19445232	19471854	PHLPP2
11	19034327	19630796	11	19503772	19525931	KARS
11	19034327	19630796	11	19511090	19514504	TERF2IP
11	19034327	19630796	11	19545466	19560037	GABARAPL2
11	19034327	19630796	11	19566415	19579453	CHST6
11	19034327	19630796	11	19559376	19566555	TMEM231
11	19034327	19630796	11	19083555	19239089	ZFHX3
11	19034327	19630796	11	19387043	19399292	ATXN1L
11	19034327	19630796	11	19525980	19546822	ADAT1
11	19034327	19630796	11	19136466	19136562	gga-mir-1699
11	19061928	19630796	11	19354388	19364883	DHX38
11	19061928	19630796	11	19366215	19369770	DHODH
11	19061928	19630796	11	19370060	19377011	IST1
11	19061928	19630796	11	19428625	19428711	SNORD71
11	19061928	19630796	11	19475954	19478411	MARVELD3
11	19061928	19630796	11	19377846	19391531	ZNF821
11	19061928	19630796	11	19399455	19441426	AP1G1
11	19061928	19630796	11	19445232	19471854	PHLPP2
11	19061928	19630796	11	19503772	19525931	KARS
11	19061928	19630796	11	19511090	19514504	TERF2IP
11	19061928	19630796	11	19545466	19560037	GABARAPL2
11	19061928	19630796	11	19566415	19579453	CHST6
11	19061928	19630796	11	19559376	19566555	TMEM231
11	19061928	19630796	11	19083555	19239089	ZFHX3
11	19061928	19630796	11	19387043	19399292	ATXN1L
11	19061928	19630796	11	19525980	19546822	ADAT1
11	19061928	19630796	11	19136466	19136562	gga-mir-1699
11	19080672	19608666	11	19354388	19364883	DHX38
11	19080672	19608666	11	19366215	19369770	DHODH
11	19080672	19608666	11	19370060	19377011	IST1
11	19080672	19608666	11	19428625	19428711	SNORD71
11	19080672	19608666	11	19475954	19478411	MARVELD3
11	19080672	19608666	11	19377846	19391531	ZNF821
11	19080672	19608666	11	19399455	19441426	AP1G1
11	19080672	19608666	11	19445232	19471854	PHLPP2
11	19080672	19608666	11	19503772	19525931	KARS
11	19080672	19608666	11	19511090	19514504	TERF2IP
11	19080672	19608666	11	19545466	19560037	GABARAPL2
11	19080672	19608666	11	19566415	19579453	CHST6
11	19080672	19608666	11	19559376	19566555	TMEM231
11	19080672	19608666	11	19083555	19239089	ZFHX3
11	19080672	19608666	11	19387043	19399292	ATXN1L
11	19080672	19608666	11	19525980	19546822	ADAT1
11	19080672	19608666	11	19136466	19136562	gga-mir-1699
11	19080672	19630741	11	19354388	19364883	DHX38
11	19080672	19630741	11	19366215	19369770	DHODH
11	19080672	19630741	11	19370060	19377011	IST1
11	19080672	19630741	11	19428625	19428711	SNORD71
11	19080672	19630741	11	19475954	19478411	MARVELD3
11	19080672	19630741	11	19377846	19391531	ZNF821
11	19080672	19630741	11	19399455	19441426	AP1G1
11	19080672	19630741	11	19445232	19471854	PHLPP2
11	19080672	19630741	11	19503772	19525931	KARS
11	19080672	19630741	11	19511090	19514504	TERF2IP
11	19080672	19630741	11	19545466	19560037	GABARAPL2
11	19080672	19630741	11	19566415	19579453	CHST6
11	19080672	19630741	11	19559376	19566555	TMEM231
11	19080672	19630741	11	19083555	19239089	ZFHX3
11	19080672	19630741	11	19387043	19399292	ATXN1L
11	19080672	19630741	11	19525980	19546822	ADAT1
11	19080672	19630741	11	19136466	19136562	gga-mir-1699
11	19080672	19630796	11	19354388	19364883	DHX38
11	19080672	19630796	11	19366215	19369770	DHODH
11	19080672	19630796	11	19370060	19377011	IST1
11	19080672	19630796	11	19428625	19428711	SNORD71
11	19080672	19630796	11	19475954	19478411	MARVELD3
11	19080672	19630796	11	19377846	19391531	ZNF821
11	19080672	19630796	11	19399455	19441426	AP1G1
11	19080672	19630796	11	19445232	19471854	PHLPP2
11	19080672	19630796	11	19503772	19525931	KARS
11	19080672	19630796	11	19511090	19514504	TERF2IP
11	19080672	19630796	11	19545466	19560037	GABARAPL2
11	19080672	19630796	11	19566415	19579453	CHST6
11	19080672	19630796	11	19559376	19566555	TMEM231
11	19080672	19630796	11	19083555	19239089	ZFHX3
11	19080672	19630796	11	19387043	19399292	ATXN1L
11	19080672	19630796	11	19525980	19546822	ADAT1
11	19080672	19630796	11	19136466	19136562	gga-mir-1699
11	19097478	19630796	11	19354388	19364883	DHX38
11	19097478	19630796	11	19366215	19369770	DHODH
11	19097478	19630796	11	19370060	19377011	IST1
11	19097478	19630796	11	19428625	19428711	SNORD71
11	19097478	19630796	11	19475954	19478411	MARVELD3
11	19097478	19630796	11	19377846	19391531	ZNF821
11	19097478	19630796	11	19399455	19441426	AP1G1
11	19097478	19630796	11	19445232	19471854	PHLPP2
11	19097478	19630796	11	19503772	19525931	KARS
11	19097478	19630796	11	19511090	19514504	TERF2IP
11	19097478	19630796	11	19545466	19560037	GABARAPL2
11	19097478	19630796	11	19566415	19579453	CHST6
11	19097478	19630796	11	19559376	19566555	TMEM231
11	19097478	19630796	11	19083555	19239089	ZFHX3
11	19097478	19630796	11	19387043	19399292	ATXN1L
11	19097478	19630796	11	19525980	19546822	ADAT1
11	19097478	19630796	11	19136466	19136562	gga-mir-1699
11	19102277	19608918	11	19354388	19364883	DHX38
11	19102277	19608918	11	19366215	19369770	DHODH
11	19102277	19608918	11	19370060	19377011	IST1
11	19102277	19608918	11	19428625	19428711	SNORD71
11	19102277	19608918	11	19475954	19478411	MARVELD3
11	19102277	19608918	11	19377846	19391531	ZNF821
11	19102277	19608918	11	19399455	19441426	AP1G1
11	19102277	19608918	11	19445232	19471854	PHLPP2
11	19102277	19608918	11	19503772	19525931	KARS
11	19102277	19608918	11	19511090	19514504	TERF2IP
11	19102277	19608918	11	19545466	19560037	GABARAPL2
11	19102277	19608918	11	19566415	19579453	CHST6
11	19102277	19608918	11	19559376	19566555	TMEM231
11	19102277	19608918	11	19083555	19239089	ZFHX3
11	19102277	19608918	11	19387043	19399292	ATXN1L
11	19102277	19608918	11	19525980	19546822	ADAT1
11	19102277	19608918	11	19136466	19136562	gga-mir-1699
11	19115242	19630796	11	19354388	19364883	DHX38
11	19115242	19630796	11	19366215	19369770	DHODH
11	19115242	19630796	11	19370060	19377011	IST1
11	19115242	19630796	11	19428625	19428711	SNORD71
11	19115242	19630796	11	19475954	19478411	MARVELD3
11	19115242	19630796	11	19377846	19391531	ZNF821
11	19115242	19630796	11	19399455	19441426	AP1G1
11	19115242	19630796	11	19445232	19471854	PHLPP2
11	19115242	19630796	11	19503772	19525931	KARS
11	19115242	19630796	11	19511090	19514504	TERF2IP
11	19115242	19630796	11	19545466	19560037	GABARAPL2
11	19115242	19630796	11	19566415	19579453	CHST6
11	19115242	19630796	11	19559376	19566555	TMEM231
11	19115242	19630796	11	19083555	19239089	ZFHX3
11	19115242	19630796	11	19387043	19399292	ATXN1L
11	19115242	19630796	11	19525980	19546822	ADAT1
11	19115242	19630796	11	19136466	19136562	gga-mir-1699
11	19122934	19630796	11	19354388	19364883	DHX38
11	19122934	19630796	11	19366215	19369770	DHODH
11	19122934	19630796	11	19370060	19377011	IST1
11	19122934	19630796	11	19428625	19428711	SNORD71
11	19122934	19630796	11	19475954	19478411	MARVELD3
11	19122934	19630796	11	19377846	19391531	ZNF821
11	19122934	19630796	11	19399455	19441426	AP1G1
11	19122934	19630796	11	19445232	19471854	PHLPP2
11	19122934	19630796	11	19503772	19525931	KARS
11	19122934	19630796	11	19511090	19514504	TERF2IP
11	19122934	19630796	11	19545466	19560037	GABARAPL2
11	19122934	19630796	11	19566415	19579453	CHST6
11	19122934	19630796	11	19559376	19566555	TMEM231
11	19122934	19630796	11	19083555	19239089	ZFHX3
11	19122934	19630796	11	19387043	19399292	ATXN1L
11	19122934	19630796	11	19525980	19546822	ADAT1
11	19122934	19630796	11	19136466	19136562	gga-mir-1699
11	18492346	19168276	11	18493158	18497308	DEF8
11	18492346	19168276	11	18508354	18511294	URAH
11	18492346	19168276	11	18498677	18508349	GAS8
11	18492346	19168276	11	18517624	18526386	CDH1
11	18492346	19168276	11	18556794	18560449	HAS3
11	18492346	19168276	11	18560263	18561981	CHTF8
11	18492346	19168276	11	18566975	18572157	SNTB2
11	18492346	19168276	11	18572995	18576264	VPS4A
11	18492346	19168276	11	18576230	18577667	PDF
11	18492346	19168276	11	18580409	18581991	NIP7
11	18492346	19168276	11	18582024	18584943	TMED6
11	18492346	19168276	11	18585722	18593537	TERF2
11	18492346	19168276	11	18597802	18611991	CYB5B
11	18492346	19168276	11	18683519	18686311	NQO1
11	18492346	19168276	11	18686742	18689319	NOB1
11	18492346	19168276	11	18715847	18715941	gga-mir-140
11	18492346	19168276	11	18497230	18500191	DBNDD1
11	18492346	19168276	11	18511388	18517287	CDH3
11	18492346	19168276	11	18527479	18554432	TANGO6
11	18492346	19168276	11	18561946	18566741	UTP4
11	18492346	19168276	11	18577621	18580359	COG8
11	18492346	19168276	11	18629073	18676697	NFAT5
11	18492346	19168276	11	18689350	18721027	WWP2
11	18492346	19168276	11	18722053	18727362	PSMD7
11	18492346	19168276	11	19083555	19239089	ZFHX3
11	18492346	19168276	11	19136466	19136562	gga-mir-1699
11	18492346	19348931	11	18493158	18497308	DEF8
11	18492346	19348931	11	18508354	18511294	URAH
11	18492346	19348931	11	18498677	18508349	GAS8
11	18492346	19348931	11	18517624	18526386	CDH1
11	18492346	19348931	11	18556794	18560449	HAS3
11	18492346	19348931	11	18560263	18561981	CHTF8
11	18492346	19348931	11	18566975	18572157	SNTB2
11	18492346	19348931	11	18572995	18576264	VPS4A
11	18492346	19348931	11	18576230	18577667	PDF
11	18492346	19348931	11	18580409	18581991	NIP7
11	18492346	19348931	11	18582024	18584943	TMED6
11	18492346	19348931	11	18585722	18593537	TERF2
11	18492346	19348931	11	18597802	18611991	CYB5B
11	18492346	19348931	11	18683519	18686311	NQO1
11	18492346	19348931	11	18686742	18689319	NOB1
11	18492346	19348931	11	18715847	18715941	gga-mir-140
11	18492346	19348931	11	18497230	18500191	DBNDD1
11	18492346	19348931	11	18511388	18517287	CDH3
11	18492346	19348931	11	18527479	18554432	TANGO6
11	18492346	19348931	11	18561946	18566741	UTP4
11	18492346	19348931	11	18577621	18580359	COG8
11	18492346	19348931	11	18629073	18676697	NFAT5
11	18492346	19348931	11	18689350	18721027	WWP2
11	18492346	19348931	11	18722053	18727362	PSMD7
11	18492346	19348931	11	19083555	19239089	ZFHX3
11	18492346	19348931	11	19136466	19136562	gga-mir-1699
11	18492346	19493917	11	18493158	18497308	DEF8
11	18492346	19493917	11	18508354	18511294	URAH
11	18492346	19493917	11	18498677	18508349	GAS8
11	18492346	19493917	11	18517624	18526386	CDH1
11	18492346	19493917	11	18556794	18560449	HAS3
11	18492346	19493917	11	18560263	18561981	CHTF8
11	18492346	19493917	11	18566975	18572157	SNTB2
11	18492346	19493917	11	18572995	18576264	VPS4A
11	18492346	19493917	11	18576230	18577667	PDF
11	18492346	19493917	11	18580409	18581991	NIP7
11	18492346	19493917	11	18582024	18584943	TMED6
11	18492346	19493917	11	18585722	18593537	TERF2
11	18492346	19493917	11	18597802	18611991	CYB5B
11	18492346	19493917	11	18683519	18686311	NQO1
11	18492346	19493917	11	18686742	18689319	NOB1
11	18492346	19493917	11	18715847	18715941	gga-mir-140
11	18492346	19493917	11	19354388	19364883	DHX38
11	18492346	19493917	11	19366215	19369770	DHODH
11	18492346	19493917	11	19370060	19377011	IST1
11	18492346	19493917	11	19428625	19428711	SNORD71
11	18492346	19493917	11	19475954	19478411	MARVELD3
11	18492346	19493917	11	18497230	18500191	DBNDD1
11	18492346	19493917	11	18511388	18517287	CDH3
11	18492346	19493917	11	18527479	18554432	TANGO6
11	18492346	19493917	11	18561946	18566741	UTP4
11	18492346	19493917	11	18577621	18580359	COG8
11	18492346	19493917	11	18629073	18676697	NFAT5
11	18492346	19493917	11	18689350	18721027	WWP2
11	18492346	19493917	11	18722053	18727362	PSMD7
11	18492346	19493917	11	19377846	19391531	ZNF821
11	18492346	19493917	11	19399455	19441426	AP1G1
11	18492346	19493917	11	19445232	19471854	PHLPP2
11	18492346	19493917	11	19083555	19239089	ZFHX3
11	18492346	19493917	11	19387043	19399292	ATXN1L
11	18492346	19493917	11	19136466	19136562	gga-mir-1699
11	18492346	19630796	11	18493158	18497308	DEF8
11	18492346	19630796	11	18508354	18511294	URAH
11	18492346	19630796	11	18498677	18508349	GAS8
11	18492346	19630796	11	18517624	18526386	CDH1
11	18492346	19630796	11	18556794	18560449	HAS3
11	18492346	19630796	11	18560263	18561981	CHTF8
11	18492346	19630796	11	18566975	18572157	SNTB2
11	18492346	19630796	11	18572995	18576264	VPS4A
11	18492346	19630796	11	18576230	18577667	PDF
11	18492346	19630796	11	18580409	18581991	NIP7
11	18492346	19630796	11	18582024	18584943	TMED6
11	18492346	19630796	11	18585722	18593537	TERF2
11	18492346	19630796	11	18597802	18611991	CYB5B
11	18492346	19630796	11	18683519	18686311	NQO1
11	18492346	19630796	11	18686742	18689319	NOB1
11	18492346	19630796	11	18715847	18715941	gga-mir-140
11	18492346	19630796	11	19354388	19364883	DHX38
11	18492346	19630796	11	19366215	19369770	DHODH
11	18492346	19630796	11	19370060	19377011	IST1
11	18492346	19630796	11	19428625	19428711	SNORD71
11	18492346	19630796	11	19475954	19478411	MARVELD3
11	18492346	19630796	11	18497230	18500191	DBNDD1
11	18492346	19630796	11	18511388	18517287	CDH3
11	18492346	19630796	11	18527479	18554432	TANGO6
11	18492346	19630796	11	18561946	18566741	UTP4
11	18492346	19630796	11	18577621	18580359	COG8
11	18492346	19630796	11	18629073	18676697	NFAT5
11	18492346	19630796	11	18689350	18721027	WWP2
11	18492346	19630796	11	18722053	18727362	PSMD7
11	18492346	19630796	11	19377846	19391531	ZNF821
11	18492346	19630796	11	19399455	19441426	AP1G1
11	18492346	19630796	11	19445232	19471854	PHLPP2
11	18492346	19630796	11	19503772	19525931	KARS
11	18492346	19630796	11	19511090	19514504	TERF2IP
11	18492346	19630796	11	19545466	19560037	GABARAPL2
11	18492346	19630796	11	19566415	19579453	CHST6
11	18492346	19630796	11	19559376	19566555	TMEM231
11	18492346	19630796	11	19083555	19239089	ZFHX3
11	18492346	19630796	11	19387043	19399292	ATXN1L
11	18492346	19630796	11	19525980	19546822	ADAT1
11	18492346	19630796	11	19136466	19136562	gga-mir-1699
11	18515959	19376730	11	18517624	18526386	CDH1
11	18515959	19376730	11	18556794	18560449	HAS3
11	18515959	19376730	11	18560263	18561981	CHTF8
11	18515959	19376730	11	18566975	18572157	SNTB2
11	18515959	19376730	11	18572995	18576264	VPS4A
11	18515959	19376730	11	18576230	18577667	PDF
11	18515959	19376730	11	18580409	18581991	NIP7
11	18515959	19376730	11	18582024	18584943	TMED6
11	18515959	19376730	11	18585722	18593537	TERF2
11	18515959	19376730	11	18597802	18611991	CYB5B
11	18515959	19376730	11	18683519	18686311	NQO1
11	18515959	19376730	11	18686742	18689319	NOB1
11	18515959	19376730	11	18715847	18715941	gga-mir-140
11	18515959	19376730	11	19354388	19364883	DHX38
11	18515959	19376730	11	19366215	19369770	DHODH
11	18515959	19376730	11	19370060	19377011	IST1
11	18515959	19376730	11	18511388	18517287	CDH3
11	18515959	19376730	11	18527479	18554432	TANGO6
11	18515959	19376730	11	18561946	18566741	UTP4
11	18515959	19376730	11	18577621	18580359	COG8
11	18515959	19376730	11	18629073	18676697	NFAT5
11	18515959	19376730	11	18689350	18721027	WWP2
11	18515959	19376730	11	18722053	18727362	PSMD7
11	18515959	19376730	11	19083555	19239089	ZFHX3
11	18515959	19376730	11	19136466	19136562	gga-mir-1699
11	18665659	19630796	11	18683519	18686311	NQO1
11	18665659	19630796	11	18686742	18689319	NOB1
11	18665659	19630796	11	18715847	18715941	gga-mir-140
11	18665659	19630796	11	19354388	19364883	DHX38
11	18665659	19630796	11	19366215	19369770	DHODH
11	18665659	19630796	11	19370060	19377011	IST1
11	18665659	19630796	11	19428625	19428711	SNORD71
11	18665659	19630796	11	19475954	19478411	MARVELD3
11	18665659	19630796	11	18629073	18676697	NFAT5
11	18665659	19630796	11	18689350	18721027	WWP2
11	18665659	19630796	11	18722053	18727362	PSMD7
11	18665659	19630796	11	19377846	19391531	ZNF821
11	18665659	19630796	11	19399455	19441426	AP1G1
11	18665659	19630796	11	19445232	19471854	PHLPP2
11	18665659	19630796	11	19503772	19525931	KARS
11	18665659	19630796	11	19511090	19514504	TERF2IP
11	18665659	19630796	11	19545466	19560037	GABARAPL2
11	18665659	19630796	11	19566415	19579453	CHST6
11	18665659	19630796	11	19559376	19566555	TMEM231
11	18665659	19630796	11	19083555	19239089	ZFHX3
11	18665659	19630796	11	19387043	19399292	ATXN1L
11	18665659	19630796	11	19525980	19546822	ADAT1
11	18665659	19630796	11	19136466	19136562	gga-mir-1699
11	18666549	19216448	11	18683519	18686311	NQO1
11	18666549	19216448	11	18686742	18689319	NOB1
11	18666549	19216448	11	18715847	18715941	gga-mir-140
11	18666549	19216448	11	18629073	18676697	NFAT5
11	18666549	19216448	11	18689350	18721027	WWP2
11	18666549	19216448	11	18722053	18727362	PSMD7
11	18666549	19216448	11	19083555	19239089	ZFHX3
11	18666549	19216448	11	19136466	19136562	gga-mir-1699
11	18681428	19260230	11	18683519	18686311	NQO1
11	18681428	19260230	11	18686742	18689319	NOB1
11	18681428	19260230	11	18715847	18715941	gga-mir-140
11	18681428	19260230	11	18689350	18721027	WWP2
11	18681428	19260230	11	18722053	18727362	PSMD7
11	18681428	19260230	11	19083555	19239089	ZFHX3
11	18681428	19260230	11	19136466	19136562	gga-mir-1699
11	18693213	19630796	11	18715847	18715941	gga-mir-140
11	18693213	19630796	11	19354388	19364883	DHX38
11	18693213	19630796	11	19366215	19369770	DHODH
11	18693213	19630796	11	19370060	19377011	IST1
11	18693213	19630796	11	19428625	19428711	SNORD71
11	18693213	19630796	11	19475954	19478411	MARVELD3
11	18693213	19630796	11	18689350	18721027	WWP2
11	18693213	19630796	11	18722053	18727362	PSMD7
11	18693213	19630796	11	19377846	19391531	ZNF821
11	18693213	19630796	11	19399455	19441426	AP1G1
11	18693213	19630796	11	19445232	19471854	PHLPP2
11	18693213	19630796	11	19503772	19525931	KARS
11	18693213	19630796	11	19511090	19514504	TERF2IP
11	18693213	19630796	11	19545466	19560037	GABARAPL2
11	18693213	19630796	11	19566415	19579453	CHST6
11	18693213	19630796	11	19559376	19566555	TMEM231
11	18693213	19630796	11	19083555	19239089	ZFHX3
11	18693213	19630796	11	19387043	19399292	ATXN1L
11	18693213	19630796	11	19525980	19546822	ADAT1
11	18693213	19630796	11	19136466	19136562	gga-mir-1699
11	18761912	19550812	11	19354388	19364883	DHX38
11	18761912	19550812	11	19366215	19369770	DHODH
11	18761912	19550812	11	19370060	19377011	IST1
11	18761912	19550812	11	19428625	19428711	SNORD71
11	18761912	19550812	11	19475954	19478411	MARVELD3
11	18761912	19550812	11	19377846	19391531	ZNF821
11	18761912	19550812	11	19399455	19441426	AP1G1
11	18761912	19550812	11	19445232	19471854	PHLPP2
11	18761912	19550812	11	19503772	19525931	KARS
11	18761912	19550812	11	19511090	19514504	TERF2IP
11	18761912	19550812	11	19545466	19560037	GABARAPL2
11	18761912	19550812	11	19083555	19239089	ZFHX3
11	18761912	19550812	11	19387043	19399292	ATXN1L
11	18761912	19550812	11	19525980	19546822	ADAT1
11	18761912	19550812	11	19136466	19136562	gga-mir-1699
11	18812450	19399240	11	19354388	19364883	DHX38
11	18812450	19399240	11	19366215	19369770	DHODH
11	18812450	19399240	11	19370060	19377011	IST1
11	18812450	19399240	11	19377846	19391531	ZNF821
11	18812450	19399240	11	19083555	19239089	ZFHX3
11	18812450	19399240	11	19387043	19399292	ATXN1L
11	18812450	19399240	11	19136466	19136562	gga-mir-1699
11	18812450	19445313	11	19354388	19364883	DHX38
11	18812450	19445313	11	19366215	19369770	DHODH
11	18812450	19445313	11	19370060	19377011	IST1
11	18812450	19445313	11	19428625	19428711	SNORD71
11	18812450	19445313	11	19377846	19391531	ZNF821
11	18812450	19445313	11	19399455	19441426	AP1G1
11	18812450	19445313	11	19445232	19471854	PHLPP2
11	18812450	19445313	11	19083555	19239089	ZFHX3
11	18812450	19445313	11	19387043	19399292	ATXN1L
11	18812450	19445313	11	19136466	19136562	gga-mir-1699
11	18834488	19630796	11	19354388	19364883	DHX38
11	18834488	19630796	11	19366215	19369770	DHODH
11	18834488	19630796	11	19370060	19377011	IST1
11	18834488	19630796	11	19428625	19428711	SNORD71
11	18834488	19630796	11	19475954	19478411	MARVELD3
11	18834488	19630796	11	19377846	19391531	ZNF821
11	18834488	19630796	11	19399455	19441426	AP1G1
11	18834488	19630796	11	19445232	19471854	PHLPP2
11	18834488	19630796	11	19503772	19525931	KARS
11	18834488	19630796	11	19511090	19514504	TERF2IP
11	18834488	19630796	11	19545466	19560037	GABARAPL2
11	18834488	19630796	11	19566415	19579453	CHST6
11	18834488	19630796	11	19559376	19566555	TMEM231
11	18834488	19630796	11	19083555	19239089	ZFHX3
11	18834488	19630796	11	19387043	19399292	ATXN1L
11	18834488	19630796	11	19525980	19546822	ADAT1
11	18834488	19630796	11	19136466	19136562	gga-mir-1699
11	18852039	19551010	11	19354388	19364883	DHX38
11	18852039	19551010	11	19366215	19369770	DHODH
11	18852039	19551010	11	19370060	19377011	IST1
11	18852039	19551010	11	19428625	19428711	SNORD71
11	18852039	19551010	11	19475954	19478411	MARVELD3
11	18852039	19551010	11	19377846	19391531	ZNF821
11	18852039	19551010	11	19399455	19441426	AP1G1
11	18852039	19551010	11	19445232	19471854	PHLPP2
11	18852039	19551010	11	19503772	19525931	KARS
11	18852039	19551010	11	19511090	19514504	TERF2IP
11	18852039	19551010	11	19545466	19560037	GABARAPL2
11	18852039	19551010	11	19083555	19239089	ZFHX3
11	18852039	19551010	11	19387043	19399292	ATXN1L
11	18852039	19551010	11	19525980	19546822	ADAT1
11	18852039	19551010	11	19136466	19136562	gga-mir-1699
3	43411517	43912520	3	43776579	43924418	QKI
4	77695057	78198652	4	78015366	78018377	DRD5
4	77695057	78198652	4	78041865	78052108	TMEM128
4	77695057	78198652	4	78058613	78066132	LYAR
4	77695057	78198652	4	77813983	77852960	WDR1
4	77695057	78198652	4	77876943	77984733	SLC2A9
4	77695057	78198652	4	78066245	78083709	ZBTB49
4	77695057	78198652	4	78027749	78040399	OTOP1
4	77695057	78198652	4	78122142	78178614	STX18
4	77695057	78198652	4	78101467	78124556	NSG1
4	77695057	78198652	4	77719578	77776561	CLNK
4	77695057	78198652	4	77430184	77811949	ZNF518B
4	77723139	78239651	4	78015366	78018377	DRD5
4	77723139	78239651	4	78041865	78052108	TMEM128
4	77723139	78239651	4	78058613	78066132	LYAR
4	77723139	78239651	4	77813983	77852960	WDR1
4	77723139	78239651	4	77876943	77984733	SLC2A9
4	77723139	78239651	4	78066245	78083709	ZBTB49
4	77723139	78239651	4	78027749	78040399	OTOP1
4	77723139	78239651	4	78122142	78178614	STX18
4	77723139	78239651	4	78101467	78124556	NSG1
4	77723139	78239651	4	77719578	77776561	CLNK
4	77723139	78239651	4	77430184	77811949	ZNF518B
4	77588568	78111818	4	78015366	78018377	DRD5
4	77588568	78111818	4	78041865	78052108	TMEM128
4	77588568	78111818	4	78058613	78066132	LYAR
4	77588568	78111818	4	77523802	77590237	HS3ST1
4	77588568	78111818	4	77813983	77852960	WDR1
4	77588568	78111818	4	77876943	77984733	SLC2A9
4	77588568	78111818	4	78066245	78083709	ZBTB49
4	77588568	78111818	4	78027749	78040399	OTOP1
4	77588568	78111818	4	78101467	78124556	NSG1
4	77588568	78111818	4	77719578	77776561	CLNK
4	77588568	78111818	4	77430184	77811949	ZNF518B
4	78494520	79056565	4	78791068	78791144	gga-mir-1701
4	78494520	79056565	4	78674681	78728121	EVC
4	78494520	79056565	4	78394704	78582434	STK32B
4	78494520	79056565	4	78732825	78777834	CRMP1
4	78494520	79056565	4	78858484	78987490	JAKMIP1
4	78494520	79056565	4	79011604	79044681	WFS1
4	78494520	79056565	4	79055956	79231953	PPP2R2C
4	78494520	79056565	4	78610613	78674674	EVC2
4	78543439	79067826	4	78791068	78791144	gga-mir-1701
4	78543439	79067826	4	78674681	78728121	EVC
4	78543439	79067826	4	78394704	78582434	STK32B
4	78543439	79067826	4	78732825	78777834	CRMP1
4	78543439	79067826	4	78858484	78987490	JAKMIP1
4	78543439	79067826	4	79011604	79044681	WFS1
4	78543439	79067826	4	79055956	79231953	PPP2R2C
4	78543439	79067826	4	78610613	78674674	EVC2
4	57765614	58340930	4	58227347	58227423	gga-mir-122b
4	57765614	58340930	4	57716882	57833326	PDLIM5
4	57765614	58340930	4	57870940	58106237	BMPR1B
4	57765614	58340930	4	58117403	58357037	UNC5C
4	57843034	58350869	4	58227347	58227423	gga-mir-122b
4	57843034	58350869	4	57870940	58106237	BMPR1B
4	57843034	58350869	4	58117403	58357037	UNC5C
4	58016087	58548634	4	58227347	58227423	gga-mir-122b
4	58016087	58548634	4	57870940	58106237	BMPR1B
4	58016087	58548634	4	58117403	58357037	UNC5C
4	57487361	58602474	4	57640503	57653778	CFI
4	57487361	58602474	4	57655495	57661579	PLA2G12A
4	57487361	58602474	4	57659589	57659636	gga-mir-7466
4	57487361	58602474	4	58227347	58227423	gga-mir-122b
4	57487361	58602474	4	57440809	57533467	ELOVL6
4	57487361	58602474	4	57605718	57618182	LRIT3
4	57487361	58602474	4	57618454	57635574	RRH
4	57487361	58602474	4	57635664	57640850	GAR1
4	57487361	58602474	4	57673791	57708254	MCUB
4	57487361	58602474	4	57540516	57592169	EGF
4	57487361	58602474	4	57716882	57833326	PDLIM5
4	57487361	58602474	4	57870940	58106237	BMPR1B
4	57487361	58602474	4	58117403	58357037	UNC5C
4	57487361	58602474	4	57664200	57673424	CASP6
4	57491711	58386845	4	57640503	57653778	CFI
4	57491711	58386845	4	57655495	57661579	PLA2G12A
4	57491711	58386845	4	57659589	57659636	gga-mir-7466
4	57491711	58386845	4	58227347	58227423	gga-mir-122b
4	57491711	58386845	4	57440809	57533467	ELOVL6
4	57491711	58386845	4	57605718	57618182	LRIT3
4	57491711	58386845	4	57618454	57635574	RRH
4	57491711	58386845	4	57635664	57640850	GAR1
4	57491711	58386845	4	57673791	57708254	MCUB
4	57491711	58386845	4	57540516	57592169	EGF
4	57491711	58386845	4	57716882	57833326	PDLIM5
4	57491711	58386845	4	57870940	58106237	BMPR1B
4	57491711	58386845	4	58117403	58357037	UNC5C
4	57491711	58386845	4	57664200	57673424	CASP6
4	57527048	58356514	4	57640503	57653778	CFI
4	57527048	58356514	4	57655495	57661579	PLA2G12A
4	57527048	58356514	4	57659589	57659636	gga-mir-7466
4	57527048	58356514	4	58227347	58227423	gga-mir-122b
4	57527048	58356514	4	57440809	57533467	ELOVL6
4	57527048	58356514	4	57605718	57618182	LRIT3
4	57527048	58356514	4	57618454	57635574	RRH
4	57527048	58356514	4	57635664	57640850	GAR1
4	57527048	58356514	4	57673791	57708254	MCUB
4	57527048	58356514	4	57540516	57592169	EGF
4	57527048	58356514	4	57716882	57833326	PDLIM5
4	57527048	58356514	4	57870940	58106237	BMPR1B
4	57527048	58356514	4	58117403	58357037	UNC5C
4	57527048	58356514	4	57664200	57673424	CASP6
4	57553496	58401218	4	57640503	57653778	CFI
4	57553496	58401218	4	57655495	57661579	PLA2G12A
4	57553496	58401218	4	57659589	57659636	gga-mir-7466
4	57553496	58401218	4	58227347	58227423	gga-mir-122b
4	57553496	58401218	4	57605718	57618182	LRIT3
4	57553496	58401218	4	57618454	57635574	RRH
4	57553496	58401218	4	57635664	57640850	GAR1
4	57553496	58401218	4	57673791	57708254	MCUB
4	57553496	58401218	4	57540516	57592169	EGF
4	57553496	58401218	4	57716882	57833326	PDLIM5
4	57553496	58401218	4	57870940	58106237	BMPR1B
4	57553496	58401218	4	58117403	58357037	UNC5C
4	57553496	58401218	4	57664200	57673424	CASP6
[truncated: 2,693 more rows]
